# Supplementary material for: Crystal structure of β-d,l-fructose
Source: Acta Crystallogr E Crystallogr Commun. 2015 Sep 12;71(Pt 10):o719–20. doi: 10.1107/S2056989015016503 (PMC4647344; doi:10.1107/S2056989015016503)
Supplement: Supplementary file 1 [file e-71-0o719-sup1.cif]

##############################################################################
#                                                                            #
# This CIF contains the data in a paper accepted for publication in          #
# Acta Crystallographica Section E. It conforms to the requirements of       #
# Notes for Authors for Acta Crystallographica Section E, and has been       #
# peer reviewed under the auspices of the IUCr Commission on Journals.       #
#                                                                            #
# Full details of the Crystallographic Information File format               #
# are given in the paper "The Crystallographic Information File (CIF):       #
# a New Standard Archive File for Crystallography" by S. R. Hall, F. H.      #
# Allen and I. D. Brown [Acta Cryst. (1991), A47, 655-685].                  #
#                                                                            #
# The current version of the core CIF dictionary is obtainable from          #
# ftp://ftp.iucr.org/pub/cif_core.dic.                                       #
#                                                                            #
# Software is freely available for graphical display of the structure(s)     #
# in this CIF. For information consult the CIF software page                 #
# http://www.iucr.org/resources/cif/software.                                #
#                                                                            #
# This file may be used for bona fide research purposes within the           #
# scientific community so long as proper attribution is given to the journal # 
# article from which it was obtained.                                        #
#                                                                            #
##############################################################################
data_global
_audit_creation_method     'by CrystalStructure 4.1'
_journal_date_recd_electronic     2015-08-25
_journal_date_accepted     2015-09-04
_journal_name_full     'Acta Crystallographica, Section E'
_journal_year     2015
_journal_volume     71
_journal_issue     10
_journal_page_first     o719
_journal_page_last     o720
_journal_paper_category     HO
_journal_paper_doi     10.1107/S2056989015016503
_journal_coeditor_code     IS5416
_publ_contact_author_name     'Tomohiko Ishii'
_publ_contact_author_address
;
Department of Advanced Materials Science
Faculty of Engineering
Kagawa University
2217-20, Hayashicho, Takamatsu
Kagawa 761-0396
Japan
;
_publ_contact_author_email     tishii@eng.kagawa-u.ac.jp
_publ_contact_author_fax     '+81-87-864-2414'
_publ_contact_author_phone     '+81-87-864-2414'
_publ_section_title
;
Crystal structure of \b-<i>D,L</i>-fructose
;
loop_
    _publ_author_name
    _publ_author_address
    'Ishii, Tomohiko'
;
Department of Advanced Materials Science
Faculty of Engineering
Kagawa University
2217-20 Hayashi-cho, Takamatsu
Kagawa 761-0396
Japan
;
    'Senoo, Tatsuya'
;
Department of Advanced Materials Science
Faculty of Engineering
Kagawa University
2217-20 Hayashi-cho, Takamatsu
Kagawa 761-0396
Japan
;
    'Yoshihara, Akihide'
;
Rare Sugar Research Center
Kagawa University
2393 Ikenobe
Kagawa 761-0795
Japan
;
    'Fukada, Kazuhiro'
;
Department of Applied Biological Science
Faculty of Agriculture
Kagawa University
2393 Ikenobe
Kagawa 761-0795
Japan
;
    'Sakane, Genta'
;
Department of Chemistry
Faculty of Science
Okayama University of Science
1-1 Ridaicho, Kita-ku
Okayama 700-0005
Japan
;
_publ_section_synopsis     .
data_I
_database_code_depnum_ccdc_archive     'CCDC 1422317'
_chemical_name_systematic
;
1,3,4,5,6-Pentahydroxyhexan-2-one
;
_chemical_name_common
;
\b-<i>D,L</i>-fructose
;
_chemical_formula_moiety     'C6 H12 O6'
_chemical_formula_sum     'C6 H12 O6'
_chemical_formula_iupac     'C6 H12 O6'
_chemical_formula_weight     180.16
_chemical_melting_point     ?
_space_group_crystal_system     triclinic
_space_group_name_H-M_alt     'P -1'
_space_group_name_Hall     '-P 1'
loop_
    _symmetry_equiv_pos_site_id
    _space_group_symop_operation_xyz
    1 '+X,+Y,+Z'
    2 '-X,-Y,-Z'
_cell_length_a     5.43124(19)
_cell_length_b     7.2727(3)
_cell_length_c     10.1342(4)
_cell_angle_alpha     69.120(2)
_cell_angle_beta     83.907(2)
_cell_angle_gamma     78.381(2)
_cell_volume     366.09(2)
_cell_formula_units_Z     2
_cell_measurement_reflns_used     4534
_cell_measurement_theta_min     4.67
_cell_measurement_theta_max     68.35
_cell_measurement_temperature     296
_exptl_crystal_description     block
_exptl_crystal_colour     colorless
_exptl_crystal_size_max     0.100
_exptl_crystal_size_mid     0.100
_exptl_crystal_size_min     0.100
_exptl_crystal_density_diffrn     1.634
_exptl_crystal_density_meas     ?
_exptl_crystal_density_method     'not measured'
_exptl_crystal_F_000     192.00
_exptl_absorpt_coefficient_mu     1.301
_exptl_absorpt_correction_type     multi-scan
_exptl_absorpt_process_details
;
(ABSCOR; Rigaku, 1995)
;
_exptl_absorpt_correction_T_min     0.729
_exptl_absorpt_correction_T_max     0.878
_diffrn_ambient_temperature     296
_diffrn_radiation_type     'Cu K\a'
_diffrn_radiation_wavelength     1.54187
_diffrn_measurement_device_type     'Rigaku R-AXIS RAPID'
_diffrn_measurement_method     \w
_diffrn_detector_area_resol_mean     10.000
_diffrn_reflns_number     6710
_diffrn_reflns_av_R_equivalents     0.0787
_diffrn_reflns_theta_min     4.673
_diffrn_reflns_theta_max     68.236
_diffrn_reflns_theta_full     67.687
_diffrn_measured_fraction_theta_max     0.985
_diffrn_measured_fraction_theta_full     0.986
_diffrn_reflns_limit_h_min     -6
_diffrn_reflns_limit_h_max     6
_diffrn_reflns_limit_k_min     -8
_diffrn_reflns_limit_k_max     8
_diffrn_reflns_limit_l_min     -12
_diffrn_reflns_limit_l_max     12
_diffrn_standards_number     0
_diffrn_standards_interval_count     .
_diffrn_standards_decay_%     ?
_refine_special_details
;
Refinement was performed using all reflections. The weighted <i>R</i>-factor
(<i>wR</i>) and goodness of fit (<i>S</i>) are based on <i>F</i>^2^.
<i>R</i>-factor (gt) are based on <i>F</i>. The threshold expression of
<i>F</i>^2^ > 2.0 \s(<i>F</i>^2^) is used only for calculating <i>R</i>-factor
(gt).
;
_reflns_number_total     1329
_reflns_number_gt     1211
_reflns_threshold_expression     F^2^>2.0\s(F^2^)
_refine_ls_structure_factor_coef     Fsqd
_refine_ls_R_factor_all     0.0404
_refine_ls_R_factor_gt     0.0368
_refine_ls_wR_factor_gt     0.0926
_refine_ls_wR_factor_ref     0.0950
_refine_ls_goodness_of_fit_ref     1.077
_refine_ls_number_reflns     1329
_refine_ls_number_parameters     115
_refine_ls_number_restraints     0
_refine_ls_hydrogen_treatment     constr
_refine_ls_weighting_scheme     calc
_refine_ls_weighting_details
            'w = 1/[\s^2^(Fo^2^)+(0.0374P)^2^+0.1404P] where P=(Fo^2^+2Fc^2^)/3'
_atom_sites_solution_hydrogens     geom
_atom_sites_solution_primary     direct
_atom_sites_solution_secondary     difmap
_refine_ls_shift/su_max     0.000
_refine_diff_density_max     0.32
_refine_diff_density_min     -0.23
_refine_ls_extinction_method
;
SHELXL2013 (Sheldrick, 2015)
;
_refine_ls_extinction_coef     0.125(6)
loop_
    _atom_type_symbol
    _atom_type_description
    _atom_type_scat_dispersion_real
    _atom_type_scat_dispersion_imag
    _atom_type_scat_source
    'C' 'C' 0.0181 0.0091
;
International Tables for Crystallography
(Vol. C, Tables 4.2.6.8 and 6.1.1.4)
;
    'H' 'H' 0.0000 0.0000
;
International Tables for Crystallography
(Vol. C, Table 6.1.1.4)
;
    'O' 'O' 0.0492 0.0322
;
International Tables for Crystallography
(Vol. C, Tables 4.2.6.8 and 6.1.1.4)
;
_computing_data_collection
;
<i>RAPID-AUTO</i> (Rigaku, 2009)
;
_computing_cell_refinement
;
<i>RAPID-AUTO</i> (Rigaku, 2009)
;
_computing_data_reduction
;
<i>RAPID-AUTO</i> (Rigaku, 2009)
;
_computing_structure_solution
;
SIR2011 (Burla <i>et al.</i>,  2012)
;
_computing_structure_refinement
;
SHELXL2013 (Sheldrick, 2015)
;
_computing_molecular_graphics
;
CrystalStructure (Rigaku, 2014)
;
_computing_publication_material
;
CrystalStructure (Rigaku, 2014)
;
loop_
    _atom_site_type_symbol
    _atom_site_label
    _atom_site_fract_x
    _atom_site_fract_y
    _atom_site_fract_z
    _atom_site_U_iso_or_equiv
    _atom_site_adp_type
    _atom_site_calc_flag
    _atom_site_refinement_flags
    _atom_site_occupancy
    _atom_site_disorder_assembly
    _atom_site_disorder_group
    O O1 1.19555(19) 0.09152(15) 0.87814(12) 0.0325(3) Uani d . 1 . .
    O O2 0.66671(18) 0.27440(15) 0.92243(11) 0.0287(3) Uani d . 1 . .
    O O3 0.50386(19) 0.33842(16) 0.65941(12) 0.0294(3) Uani d . 1 . .
    O O4 0.34223(18) 0.76120(15) 0.58108(11) 0.0264(3) Uani d . 1 . .
    O O5 0.81908(18) 0.84537(14) 0.60893(12) 0.0290(3) Uani d . 1 . .
    O O6 0.96847(17) 0.47716(14) 0.82413(11) 0.0223(3) Uani d . 1 . .
    C C1 1.0136(3) 0.1818(2) 0.77318(17) 0.0265(4) Uani d . 1 . .
    C C2 0.8236(2) 0.34747(19) 0.80373(15) 0.0195(3) Uani d . 1 . .
    C C3 0.6557(2) 0.46432(19) 0.67791(15) 0.0190(3) Uani d . 1 . .
    C C4 0.4906(3) 0.6455(2) 0.70256(15) 0.0200(3) Uani d . 1 . .
    C C5 0.6558(3) 0.77295(19) 0.72899(16) 0.0223(3) Uani d . 1 . .
    C C6 0.8182(3) 0.6457(2) 0.85210(16) 0.0254(4) Uani d . 1 . .
    H H1A 1.30779 0.15812 0.86062 0.0390 Uiso calc R 1 . .
    H H1C 0.92594 0.08085 0.76811 0.0318 Uiso calc R 1 . .
    H H1B 1.0976 0.23653 0.68208 0.0318 Uiso calc R 1 . .
    H H2A 0.74136 0.16995 0.97716 0.0345 Uiso calc R 1 . .
    H H3A 0.55367 0.31042 0.58847 0.0353 Uiso calc R 1 . .
    H H3B 0.76216 0.5097 0.59244 0.0227 Uiso calc R 1 . .
    H H4A 0.19353 0.75392 0.60178 0.0317 Uiso calc R 1 . .
    H H4B 0.37832 0.60041 0.78545 0.0240 Uiso calc R 1 . .
    H H5A 0.74552 0.94902 0.55285 0.0348 Uiso calc R 1 . .
    H H5B 0.55062 0.8858 0.75058 0.0268 Uiso calc R 1 . .
    H H6A 0.92669 0.72507 0.86923 0.0305 Uiso calc R 1 . .
    H H6B 0.71231 0.59981 0.93633 0.0305 Uiso calc R 1 . .
loop_
    _atom_site_aniso_label
    _atom_site_aniso_U_11
    _atom_site_aniso_U_22
    _atom_site_aniso_U_33
    _atom_site_aniso_U_12
    _atom_site_aniso_U_13
    _atom_site_aniso_U_23
    O1 0.0202(6) 0.0153(5) 0.0465(8) -0.0003(4) -0.0014(5) 0.0066(5)
    O2 0.0251(6) 0.0190(5) 0.0265(6) 0.0006(4) 0.0037(5) 0.0074(4)
    O3 0.0292(6) 0.0280(6) 0.0361(7) -0.0153(5) -0.0002(5) -0.0118(5)
    O4 0.0160(5) 0.0236(6) 0.0298(6) -0.0001(4) -0.0051(4) 0.0019(5)
    O5 0.0208(5) 0.0154(5) 0.0385(7) -0.0035(4) -0.0014(5) 0.0060(5)
    O6 0.0186(5) 0.0164(5) 0.0309(6) -0.0004(4) -0.0061(4) -0.0071(4)
    C1 0.0223(7) 0.0144(7) 0.0389(9) -0.0022(6) -0.0001(6) -0.0054(6)
    C2 0.0176(7) 0.0123(6) 0.0242(8) -0.0039(5) 0.0003(6) -0.0007(5)
    C3 0.0177(7) 0.0140(7) 0.0233(8) -0.0070(5) -0.0006(6) -0.0020(6)
    C4 0.0158(7) 0.0163(7) 0.0213(8) -0.0018(5) -0.0019(6) 0.0013(6)
    C5 0.0198(7) 0.0131(7) 0.0315(9) -0.0005(5) -0.0002(6) -0.0060(6)
    C6 0.0272(8) 0.0199(7) 0.0304(8) -0.0015(6) -0.0044(6) -0.0107(6)
loop_
    _geom_bond_atom_site_label_1
    _geom_bond_atom_site_label_2
    _geom_bond_site_symmetry_1
    _geom_bond_site_symmetry_2
    _geom_bond_distance
    _geom_bond_publ_flag
    O1 C1 . . 1.4153(19) no
    O2 C2 . . 1.4017(16) no
    O3 C3 . . 1.419(2) no
    O4 C4 . . 1.4395(16) no
    O5 C5 . . 1.4305(17) no
    O6 C2 . . 1.423(2) no
    O6 C6 . . 1.4298(19) no
    C1 C2 . . 1.520(2) no
    C2 C3 . . 1.5304(19) no
    C3 C4 . . 1.521(2) no
    C4 C5 . . 1.517(2) no
    C5 C6 . . 1.5075(19) no
    O1 H1A . . 0.820 no
    O2 H2A . . 0.820 no
    O3 H3A . . 0.820 no
    O4 H4A . . 0.820 no
    O5 H5A . . 0.820 no
    C1 H1C . . 0.970 no
    C1 H1B . . 0.970 no
    C3 H3B . . 0.980 no
    C4 H4B . . 0.980 no
    C5 H5B . . 0.980 no
    C6 H6A . . 0.970 no
    C6 H6B . . 0.970 no
loop_
    _geom_angle_atom_site_label_1
    _geom_angle_atom_site_label_2
    _geom_angle_atom_site_label_3
    _geom_angle_site_symmetry_1
    _geom_angle_site_symmetry_2
    _geom_angle_site_symmetry_3
    _geom_angle
    _geom_angle_publ_flag
    C2 O6 C6 . . . 113.25(10) no
    O1 C1 C2 . . . 111.97(14) no
    O2 C2 O6 . . . 111.23(13) no
    O2 C2 C1 . . . 112.44(10) no
    O2 C2 C3 . . . 107.69(10) no
    O6 C2 C1 . . . 105.55(11) no
    O6 C2 C3 . . . 109.06(10) no
    C1 C2 C3 . . . 110.86(13) no
    O3 C3 C2 . . . 109.62(10) no
    O3 C3 C4 . . . 110.08(11) no
    C2 C3 C4 . . . 110.04(13) no
    O4 C4 C3 . . . 110.05(13) no
    O4 C4 C5 . . . 109.74(10) no
    C3 C4 C5 . . . 109.27(11) no
    O5 C5 C4 . . . 110.97(14) no
    O5 C5 C6 . . . 107.71(11) no
    C4 C5 C6 . . . 108.69(11) no
    O6 C6 C5 . . . 110.67(14) no
    C1 O1 H1A . . . 109.469 no
    C2 O2 H2A . . . 109.478 no
    C3 O3 H3A . . . 109.476 no
    C4 O4 H4A . . . 109.467 no
    C5 O5 H5A . . . 109.473 no
    O1 C1 H1C . . . 109.215 no
    O1 C1 H1B . . . 109.220 no
    C2 C1 H1C . . . 109.218 no
    C2 C1 H1B . . . 109.221 no
    H1C C1 H1B . . . 107.907 no
    O3 C3 H3B . . . 109.026 no
    C2 C3 H3B . . . 109.028 no
    C4 C3 H3B . . . 109.024 no
    O4 C4 H4B . . . 109.255 no
    C3 C4 H4B . . . 109.253 no
    C5 C4 H4B . . . 109.254 no
    O5 C5 H5B . . . 109.808 no
    C4 C5 H5B . . . 109.810 no
    C6 C5 H5B . . . 109.807 no
    O6 C6 H6A . . . 109.512 no
    O6 C6 H6B . . . 109.511 no
    C5 C6 H6A . . . 109.511 no
    C5 C6 H6B . . . 109.513 no
    H6A C6 H6B . . . 108.082 no
loop_
    _geom_torsion_atom_site_label_1
    _geom_torsion_atom_site_label_2
    _geom_torsion_atom_site_label_3
    _geom_torsion_atom_site_label_4
    _geom_torsion_site_symmetry_1
    _geom_torsion_site_symmetry_2
    _geom_torsion_site_symmetry_3
    _geom_torsion_site_symmetry_4
    _geom_torsion
    _geom_torsion_publ_flag
    C2 O6 C6 C5 . . . . -61.73(13) no
    C6 O6 C2 O2 . . . . -58.74(12) no
    C6 O6 C2 C1 . . . . 179.03(9) no
    C6 O6 C2 C3 . . . . 59.88(13) no
    O1 C1 C2 O2 . . . . -68.49(15) no
    O1 C1 C2 O6 . . . . 52.95(13) no
    O1 C1 C2 C3 . . . . 170.90(9) no
    O2 C2 C3 O3 . . . . -57.21(15) no
    O2 C2 C3 C4 . . . . 63.99(14) no
    O6 C2 C3 O3 . . . . -178.02(10) no
    O6 C2 C3 C4 . . . . -56.82(13) no
    C1 C2 C3 O3 . . . . 66.18(13) no
    C1 C2 C3 C4 . . . . -172.62(10) no
    O3 C3 C4 O4 . . . . -62.10(13) no
    O3 C3 C4 C5 . . . . 177.33(9) no
    C2 C3 C4 O4 . . . . 176.97(10) no
    C2 C3 C4 C5 . . . . 56.41(12) no
    O4 C4 C5 O5 . . . . -58.98(13) no
    O4 C4 C5 C6 . . . . -177.25(10) no
    C3 C4 C5 O5 . . . . 61.77(12) no
    C3 C4 C5 C6 . . . . -56.50(14) no
    O5 C5 C6 O6 . . . . -61.97(15) no
    C4 C5 C6 O6 . . . . 58.34(14) no
loop_
    _geom_hbond_atom_site_label_D
    _geom_hbond_atom_site_label_H
    _geom_hbond_atom_site_label_A
    _geom_hbond_site_symmetry_D
    _geom_hbond_site_symmetry_H
    _geom_hbond_site_symmetry_A
    _geom_hbond_distance_DH
    _geom_hbond_distance_HA
    _geom_hbond_distance_DA
    _geom_hbond_angle_DHA
    _geom_hbond_publ_flag
    O1 H1A O3 . . 1_655 0.82 2.28 2.9202(14) 135 yes
    O2 H2A O1 . . . 0.82 2.60 2.9721(14) 110 yes
    O2 H2A O1 . . 2_757 0.82 1.93 2.7224(13) 161 yes
    O3 H3A O4 . . 2_666 0.82 1.96 2.7831(18) 177 yes
    O4 H4A O5 . . 1_455 0.82 2.01 2.7893(13) 158 yes
    O5 H5A O4 . . 2_676 0.82 2.05 2.8431(12) 163 yes
_shelx_hkl_file
;
   0   0   1   22.52    1.85
   0   0   1   24.78    1.94
   0   0   1   25.81    1.66
   0   0   1   25.86    1.49
   0   0   1   22.46    1.81
   0   0   1   23.91    2.10
   0   0   1   20.29    1.42
   0   0  -1   21.43    1.35
   0   0  -1   19.45    1.60
   0   0  -1   19.79    1.41
   0   0  -1   16.00    1.52
   0   0  -1   17.54    1.36
   0   0  -1   19.94    1.18
   0   0  -1   29.72    1.32
   0   0  -1   28.21    1.49
   0   0   221893.30 1778.70
   0   0   216514.24 1348.25
   0   0   213570.89 1115.38
   0   0   213973.43 1155.85
   0   0   213310.74 1099.52
   0   0  -210874.99  897.33
   0   0  -212553.31 1032.59
   0   0  -215622.21 1275.33
   0   0  -218268.30 1490.50
   0   0  -220099.62 1632.78
   0   0  -219608.79 1590.78
   0   0  -212665.98 1049.61
   0   0  -214341.03 1184.20
   0   0   3   77.04    5.64
   0   0   3   82.18    6.12
   0   0   3   83.58    7.54
   0   0   3  127.35    7.86
   0   0   3   75.29    5.10
   0   0  -3   80.14    6.03
   0   0  -3   78.04    5.09
   0   0  -3   81.11    6.84
   0   0  -3   81.27    5.24
   0   0  -3   66.51    5.33
   0   0  -3   76.52    4.02
   0   0  -3   87.27    7.23
   0   0  -3   72.76    4.49
   0   0   412732.77 1005.09
   0   0   410727.06  868.71
   0   0   412781.07  999.25
   0   0   410715.89  853.86
   0   0   411508.90  917.92
   0   0   4 8402.70  682.73
   0   0   4 9679.61  760.95
   0   0   411223.71  904.92
   0   0   410327.21  825.83
   0   0  -4 9554.98  766.93
   0   0  -410288.63  825.33
   0   0  -411147.16  897.52
   0   0  -411864.96  938.88
   0   0  -410619.65  856.20
   0   0  -411738.43  930.95
   0   0  -412424.32  983.54
   0   0   5  180.58   12.11
   0   0   5  223.57   16.98
   0   0   5  309.72   20.42
   0   0   5  204.77   14.80
   0   0   5  204.32   12.56
   0   0   5  210.29   14.58
   0   0   5  214.85   17.24
   0   0  -5  204.61   15.99
   0   0  -5  194.47   14.22
   0   0  -5  178.33   10.47
   0   0  -5  216.95   13.08
   0   0  -5  234.19   15.71
   0   0  -5  211.68   12.72
   0   0  -5  218.62   16.71
   0   0   6   84.76   17.13
   0   0   6   83.17   11.26
   0   0  -6   85.11   15.82
   0   0  -6   78.56    8.43
   0   0  -6   86.58    8.43
   0   0  -6   86.08   10.55
   0   0  -6   93.60    8.80
   0   0  -7  137.98   17.31
   0   0  -7  156.04   13.49
   0   0  -7  138.36   12.94
   0   0  -7  143.77   16.69
   0   0  -8 1015.09   77.48
   0   0  -8  932.06   76.22
   0   0  -9   65.95   12.53
   0   0  -9   49.97   11.82
   0   0 -10  248.36   21.34
   0   0 -10  215.37   19.77
   0   0 -11   34.49    4.41
   0   1 -10    3.99    5.57
   0   1  -9   60.42    9.77
   0   1  -9   62.36   13.36
   0   1  -813027.51 1130.67
   0   1  -813367.82 1170.94
   0   1  -812410.23 1080.33
   0   1  -7  502.24   57.50
   0   1  -7  488.61   39.56
   0   1  -7  566.62   52.72
   0   1  -6 9788.14  805.08
   0   1  -6 9560.42  782.77
   0   1  -6 9094.18  735.75
   0   1  -6 9338.59  766.01
   0   1  -5  628.68   41.65
   0   1  -5  624.10   41.79
   0   1  -5  492.90   29.95
   0   1  -5  565.24   37.22
   0   1  -5  595.48   37.14
   0  -1   5  574.04   40.42
   0  -1   5  587.29   38.67
   0  -1   5  478.21   34.79
   0  -1   5  453.63   31.15
   0  -1   5  607.11   36.23
   0   1  -4 3201.35  214.23
   0   1  -4 3630.80  242.25
   0   1  -4 3621.96  252.48
   0   1  -4 3465.57  237.07
   0   1  -4 3720.82  252.60
   0   1  -4 3484.68  242.10
   0   1  -4 3473.36  244.79
   0   1  -4 3321.25  225.23
   0  -1   4 3216.62  219.72
   0  -1   4 2884.55  202.58
   0  -1   4 3101.51  221.03
   0  -1   4 3346.51  236.80
   0  -1   4 3495.65  242.96
   0  -1   4 3201.74  214.67
   0  -1   4 3156.18  212.38
   0  -1   4 2908.50  198.17
   0   1  -3   52.92    3.67
   0   1  -3   41.89    3.99
   0   1  -3   41.19    4.71
   0   1  -3   79.28    6.91
   0   1  -3   44.21    4.97
   0   1  -3   44.99    3.68
   0   1  -3   46.90    3.31
   0   1  -3   42.98    6.24
   0  -1   3   37.89    3.84
   0  -1   3   45.30    6.74
   0  -1   3   46.88    6.94
   0  -1   3   42.71    3.35
   0  -1   3   48.14    3.50
   0  -1   3   47.81    5.42
   0  -1   3   40.03    3.29
   0   1  -2 2846.21  182.59
   0   1  -2 2813.21  184.81
   0   1  -2 2751.69  182.82
   0   1  -2 2728.79  179.41
   0   1  -2 3005.81  196.37
   0   1  -2 2952.89  191.81
   0   1  -2 2905.06  193.25
   0   1  -2 3218.71  207.91
   0  -1   2 2787.89  183.18
   0  -1   2 2917.53  195.75
   0  -1   2 2862.49  192.05
   0  -1   2 2892.78  190.68
   0  -1   2 3197.68  206.89
   0  -1   2 2802.30  179.34
   0   1  -1  609.06   36.86
   0   1  -1  534.79   27.08
   0   1  -1  553.00   29.78
   0   1  -1  539.95   29.62
   0   1  -1  542.56   28.79
   0   1  -1  595.39   34.82
   0   1  -1  660.01   36.97
   0   1  -1  533.74   29.59
   0  -1   1  598.15   37.43
   0  -1   1  504.93   28.60
   0  -1   1  604.39   32.84
   0  -1   1  588.53   33.05
   0  -1   1  602.08   36.93
   0  -1   1  574.21   34.12
   0  -1   1  655.02   33.10
   0   1   0 6404.65  453.35
   0   1   0 5439.05  386.27
   0   1   0 7113.12  503.03
   0   1   0 5948.25  423.45
   0   1   0 7690.65  542.36
   0   1   0 5009.11  355.18
   0   1   0 5924.12  420.97
   0   1   0 5331.69  371.32
   0  -1   0 7322.60  518.90
   0  -1   0 5489.94  390.58
   0  -1   0 5702.81  405.05
   0  -1   0 5224.37  371.17
   0  -1   0 5170.75  369.81
   0  -1   0 5780.95  411.13
   0  -1   0 7933.51  559.07
   0   1   1  132.76    5.90
   0   1   1  122.43    6.97
   0   1   1  131.31    7.42
   0   1   1  118.70    7.46
   0   1   1  114.13    6.04
   0   1   1  170.66    8.89
   0   1   1  122.09    8.59
   0   1   1  118.53    6.67
   0  -1  -1  121.86    7.49
   0  -1  -1  173.38    8.97
   0  -1  -1  109.47    5.15
   0  -1  -1  118.30    6.67
   0  -1  -1  111.67    6.27
   0  -1  -1  145.54    6.50
   0  -1  -1  139.04    7.08
   0   1   225631.67 2282.65
   0   1   220808.52 1833.23
   0   1   220896.76 1869.04
   0   1   225847.07 2309.89
   0   1   219337.40 1709.64
   0   1   225917.20 2287.96
   0  -1  -223590.26 2103.37
   0  -1  -220937.38 1847.03
   0  -1  -234575.32 3059.17
   0  -1  -230989.39 2734.57
   0  -1  -228440.58 2527.39
   0  -1  -222645.40 2022.05
   0  -1  -227521.89 2453.93
   0   1   3 1073.15   65.12
   0   1   3  959.60   52.78
   0   1   3 1209.88   73.62
   0   1   3 1063.46   63.71
   0   1   3 1458.48   80.39
   0  -1  -3 1121.10   66.95
   0  -1  -3  943.07   52.25
   0  -1  -3 1086.50   61.39
   0  -1  -3  999.04   59.76
   0  -1  -3 1119.57   68.12
   0  -1  -3 1003.95   59.75
   0  -1  -3  949.08   57.92
   0   1   4 5083.68  367.98
   0   1   4 5278.08  366.24
   0   1   4 4920.75  351.59
   0   1   4 4217.49  299.79
   0   1   4 4790.76  345.40
   0   1   4 5191.62  368.35
   0  -1  -4 4820.86  345.27
   0  -1  -4 4820.73  345.78
   0  -1  -4 4968.44  358.49
   0  -1  -4 4479.90  323.12
   0  -1  -4 5062.45  358.29
   0  -1  -4 4692.62  325.64
   0  -1  -4 4689.84  335.35
   0   1   5  550.52   30.50
   0   1   5  502.96   30.16
   0   1   5  588.70   35.10
   0   1   5  571.90   41.92
   0   1   5  594.75   38.98
   0   1   5  563.67   34.59
   0  -1  -5  496.79   33.38
   0  -1  -5  634.35   36.31
   0  -1  -5  578.72   36.56
   0  -1  -5  492.96   29.46
   0  -1  -5  582.47   38.38
   0  -1  -5  579.90   31.34
   0   1   6 1341.31   89.10
   0   1   6 1450.07   94.32
   0   1   6 1586.60  107.52
   0   1   6 1456.52   97.58
   0   1   6 1418.60   92.73
   0   1   6 1478.69   99.79
   0  -1  -6 1368.85   92.87
   0  -1  -6 1257.43   80.51
   0  -1  -6 1585.50  104.61
   0  -1  -6 1442.17   92.83
   0  -1  -6 1559.39  105.81
   0  -1  -6 1598.55   99.71
   0  -1  -7 1724.71  132.03
   0  -1  -7 2069.62  145.07
   0  -1  -7 1977.02  142.29
   0  -1  -8  825.57   59.86
   0  -1  -8  711.93   55.31
   0  -1  -8  769.68   72.25
   0  -1  -9   23.31   10.54
   0  -1  -9   16.61    8.71
   0  -1  -9   20.12    8.20
   0  -1 -10   21.95    9.96
   0  -1 -10   21.76    6.68
   0  -1 -10   20.73    7.40
   0  -1 -11  123.58   14.29
   0   2 -10  244.06   16.65
   0   2  -9  105.55   12.79
   0  -2   9    0.05    8.79
   0   2  -8  136.58   19.94
   0   2  -8  153.89   18.83
   0   2  -7  311.39   39.83
   0   2  -7  290.70   29.31
   0   2  -7  286.40   23.89
   0   2  -7  260.70   23.34
   0   2  -612795.53 1106.14
   0   2  -614001.79 1225.96
   0   2  -612926.94 1136.16
   0   2  -615636.00 1343.25
   0   2  -5  177.15   20.67
   0   2  -5  156.62   14.00
   0   2  -5  203.79   33.57
   0   2  -5  167.63   16.57
   0   2  -4   61.92    8.43
   0   2  -4   68.18   17.47
   0   2  -4   66.53    7.08
   0   2  -4   58.41    5.83
   0   2  -4   75.92   10.45
   0  -2   4   73.09    8.00
   0  -2   4   59.67   11.38
   0  -2   4   48.03    8.70
   0  -2   4   60.68   10.31
   0  -2   4   42.20   10.64
   0   2  -3  293.68   16.92
   0   2  -3  322.68   20.24
   0   2  -3  324.88   18.28
   0   2  -3  332.35   21.98
   0   2  -3  353.05   24.30
   0   2  -3  336.02   29.32
   0   2  -3  336.03   24.21
   0  -2   3  315.35   20.82
   0  -2   3  307.06   18.65
   0  -2   3  339.48   22.34
   0  -2   3  325.38   24.22
   0  -2   3  339.78   25.35
   0  -2   3  328.56   18.41
   0   2  -217028.52 1387.75
   0   2  -214485.37 1191.13
   0   2  -215866.01 1295.39
   0   2  -213646.60 1122.26
   0   2  -212731.48 1058.51
   0   2  -211601.17  965.81
   0   2  -213486.31 1111.42
   0  -2   212061.40 1001.87
   0  -2   213865.97 1133.68
   0  -2   211902.61  999.68
   0  -2   214219.41 1171.15
   0  -2   212157.19 1016.34
   0  -2   214656.71 1210.60
   0   2  -1 3161.07  209.59
   0   2  -1 3019.17  203.12
   0   2  -1 3032.80  201.81
   0   2  -1 3136.69  210.60
   0   2  -1 3147.84  213.20
   0   2  -1 2893.74  193.95
   0   2  -1 3282.76  217.60
   0  -2   1 3000.02  205.05
   0  -2   1 3141.71  210.88
   0  -2   1 3491.71  235.12
   0  -2   1 2979.78  205.83
   0  -2   1 2974.13  197.17
   0  -2   1 3183.31  216.82
   0   2   0 9374.16  722.26
   0   2   012729.27 1004.94
   0   2   011242.50  887.47
   0   2   011210.03  895.99
   0   2   015155.00 1192.53
   0   2   013599.55 1071.81
   0   2   010410.21  825.32
   0   2   010556.24  834.01
   0   2   010745.24  850.12
   0  -2   010502.23  834.92
   0  -2   013411.02 1061.60
   0  -2   0 9537.20  764.10
   0  -2   0 9934.71  785.13
   0  -2   0 9636.60  764.86
   0   2   1  731.04   41.14
   0   2   1  474.24   29.08
   0   2   1  478.40   25.90
   0   2   1  572.31   38.12
   0   2   1  494.83   28.85
   0   2   1  489.11   29.06
   0   2   1  542.62   31.59
   0  -2  -1  560.48   30.92
   0  -2  -1  769.73   44.05
   0  -2  -1  519.25   30.52
   0  -2  -1  515.33   30.46
   0  -2  -1  474.69   26.56
   0  -2  -1  481.62   30.87
   0   2   210828.96  873.13
   0   2   210059.59  808.55
   0   2   214234.42 1143.75
   0   2   211635.31  937.95
   0   2   210772.93  875.16
   0  -2  -212493.77  989.06
   0  -2  -213291.35 1070.05
   0  -2  -211161.42  898.08
   0  -2  -213462.16 1074.96
   0  -2  -212133.41  973.27
   0  -2  -212540.55 1006.37
   0  -2  -211152.99  885.67
   0  -2  -211981.33  943.90
   0   2   3 6617.62  501.58
   0   2   3 8043.10  616.50
   0   2   3 7261.65  550.24
   0   2   3 6812.58  517.65
   0  -2  -3 7124.22  519.81
   0  -2  -3 7702.47  581.77
   0  -2  -3 7790.44  567.38
   0  -2  -3 7055.28  532.45
   0  -2  -3 8185.49  608.06
   0  -2  -3 7070.28  533.11
   0  -2  -3 7296.91  551.66
   0   2   4   20.91    5.34
   0   2   4   33.95    5.53
   0   2   4   24.06    6.31
   0  -2  -4   17.89    4.15
   0  -2  -4   20.66    5.93
   0  -2  -4   19.85    4.38
   0  -2  -4   18.17    4.37
   0  -2  -4   19.97    2.78
   0   2   5   66.68   14.41
   0   2   5   58.71    6.39
   0   2   5   61.02    7.86
   0   2   5   74.21    9.64
   0  -2  -5   58.39    7.18
   0  -2  -5   60.46    9.04
   0  -2  -5   59.07    6.28
   0  -2  -5   66.33    7.36
   0   2   6  269.77   18.26
   0   2   6  263.34   21.16
   0   2   6  296.79   23.95
   0   2   6  285.02   20.78
   0  -2  -6  276.00   23.09
   0  -2  -6  255.88   21.27
   0  -2  -6  280.84   20.09
   0  -2  -6  243.06   16.46
   0  -2  -6  278.69   19.87
   0  -2  -7  155.27   18.39
   0  -2  -7  154.80   15.15
   0  -2  -7  137.42   17.23
   0  -2  -7  127.77   11.53
   0  -2  -8  166.71   21.02
   0  -2  -8  157.49   13.67
   0  -2  -8  167.11   16.97
   0  -2  -8  150.04   19.79
   0  -2  -9  662.46   53.94
   0  -2  -9  601.84   49.04
   0  -2 -10  153.90   22.37
   0  -2 -10  305.58   30.09
   0  -2 -11   60.71   12.97
   0  -2 -11   61.30   11.21
   0  -2 -12  246.31   19.74
   0   3  -9   17.19   13.10
   0   3  -8  888.78   66.86
   0   3  -8  959.23   70.61
   0   3  -7   19.16   11.46
   0   3  -7   14.71   11.44
   0  -3   7   21.10    8.67
   0   3  -6 1828.82  136.08
   0   3  -6 1773.55  133.80
   0   3  -6 1729.11  124.61
   0   3  -5  642.76   50.73
   0   3  -5  621.18   49.10
   0   3  -5  608.52   45.90
   0   3  -5  520.90   37.27
   0   3  -4 1501.18  104.42
   0   3  -4 1350.24   91.05
   0   3  -4 1221.41   82.78
   0   3  -4 1516.37  106.99
   0   3  -4 1487.09  106.63
   0   3  -3  109.71   12.07
   0   3  -3   92.89    8.21
   0   3  -3  117.54   13.14
   0   3  -3  116.41   20.74
   0  -3   3  120.59   22.53
   0  -3   3   84.10   10.50
   0  -3   3  112.65   22.42
   0   3  -2  428.21   29.89
   0   3  -2  385.57   25.68
   0   3  -2  383.02   23.87
   0   3  -2  425.75   28.56
   0   3  -2  348.16   21.69
   0   3  -2  367.34   22.06
   0   3  -2  413.79   33.35
   0  -3   2  327.83   23.88
   0  -3   2  389.36   32.08
   0  -3   2  388.06   25.12
   0  -3   2  368.36   21.22
   0  -3   2  394.88   35.52
   0  -3   2  450.12   32.56
   0   3  -1  475.30   29.05
   0   3  -1  530.21   35.37
   0   3  -1  498.13   36.71
   0   3  -1  511.58   32.39
   0   3  -1  481.32   29.47
   0   3  -1  678.52   41.37
   0   3  -1  485.87   30.33
   0   3  -1  524.36   32.29
   0  -3   1  593.53   40.22
   0  -3   1  468.16   31.73
   0  -3   1  581.41   42.79
   0  -3   1  461.14   27.37
   0  -3   1  439.81   29.38
   0   3   0  517.71   33.35
   0   3   0  491.59   29.71
   0   3   0  479.21   29.24
   0   3   0  480.19   29.73
   0   3   0  487.69   30.09
   0   3   0  490.35   30.98
   0   3   0  504.61   31.41
   0   3   0  476.97   36.16
   0  -3   0  532.90   33.55
   0  -3   0  460.48   27.64
   0  -3   0  487.87   37.95
   0  -3   0  451.23   32.99
   0  -3   0  535.68   35.91
   0   3   1 7141.15  540.51
   0   3   1 6832.46  505.16
   0   3   1 8410.71  636.73
   0   3   1 6528.84  493.19
   0   3   1 7578.56  574.01
   0   3   1 7341.47  560.08
   0   3   1 7426.43  564.76
   0   3   1 7968.56  606.46
   0  -3  -1 6834.47  518.68
   0  -3  -1 7061.51  535.66
   0  -3  -1 7321.39  563.90
   0  -3  -1 7378.65  558.52
   0  -3  -1 8264.70  627.95
   0   3   2  251.05   18.94
   0   3   2  263.67   20.79
   0   3   2  231.89   15.87
   0   3   2  257.55   17.95
   0   3   2  230.95   22.37
   0   3   2  276.23   26.09
   0   3   2  271.25   19.62
   0  -3  -2  243.37   14.84
   0  -3  -2  231.63   17.14
   0  -3  -2  230.01   16.60
   0  -3  -2  257.68   18.24
   0  -3  -2  309.15   17.21
   0  -3  -2  241.17   15.16
   0   3   3  631.80   42.54
   0   3   3  603.75   40.09
   0   3   3  543.21   32.94
   0   3   3  649.98   41.49
   0   3   3  608.97   37.91
   0   3   3  599.00   40.79
   0  -3  -3  557.54   32.23
   0  -3  -3  550.18   36.62
   0  -3  -3  537.03   34.82
   0  -3  -3  584.37   36.38
   0  -3  -3  597.68   33.49
   0  -3  -3  594.44   38.58
   0  -3  -3  612.56   41.69
   0   3   4 3198.27  225.13
   0   3   4 3350.94  237.49
   0   3   4 3253.52  240.49
   0   3   4 3382.88  242.72
   0  -3  -4 3188.16  224.11
   0  -3  -4 2986.91  211.46
   0  -3  -4 3515.80  239.81
   0  -3  -4 3088.24  217.85
   0  -3  -4 3289.89  231.73
   0   3   5 7158.52  561.44
   0   3   5 6711.94  523.67
   0   3   5 7343.04  567.17
   0   3   5 6890.79  544.82
   0  -3  -5 6952.52  540.46
   0  -3  -5 7213.79  556.10
   0  -3  -5 6590.78  509.62
   0  -3  -5 7253.44  561.80
   0   3   6   13.29    5.83
   0   3   6    4.23    6.49
   0   3   6    3.93    6.82
   0   3   6    4.94    7.11
   0  -3  -6    3.93    5.78
   0  -3  -6   10.40    7.68
   0  -3  -6    5.23    7.40
   0  -3  -6   13.95    5.38
   0   3   7  202.50   18.23
   0  -3  -7  170.44   16.83
   0  -3  -7  274.77   35.07
   0  -3  -7  156.67   14.01
   0  -3  -7  189.95   21.18
   0   3   8   31.57    8.64
   0  -3  -8   24.76   12.00
   0  -3  -8   31.17    8.28
   0  -3  -8   27.14   13.20
   0   3   9  112.89   14.07
   0  -3  -9  349.38   40.54
   0  -3  -9   95.25   18.02
   0  -3  -9   96.31   11.53
   0  -3 -10  151.78   22.06
   0  -3 -10   59.93   16.89
   0  -3 -11   16.31   10.33
   0  -3 -11   20.38   11.09
   0   3  12    0.18    8.44
   0  -3 -12   52.21   10.13
   0  -3 -12   49.57    9.44
   0   4  -8  386.32   24.72
   0  -4   8    0.42   15.12
   0   4  -7  691.41   66.16
   0   4  -7  593.38   49.81
   0  -4   7  573.94   44.62
   0   4  -6 1039.21   80.77
   0   4  -6 1117.67   86.60
   0  -4   6  959.76   75.71
   0   4  -5  116.35   25.22
   0   4  -5    2.87   12.41
   0   4  -5   21.04   11.95
   0   4  -4   82.01   16.34
   0   4  -4   84.89   11.65
   0   4  -4   93.02   17.66
   0   4  -4   84.47   18.13
   0   4  -3 3201.11  233.19
   0   4  -3 2981.82  223.03
   0   4  -3 3034.21  224.50
   0   4  -3 2948.46  217.91
   0   4  -2 1437.72  106.90
   0   4  -2 1423.65  101.08
   0   4  -2 1149.20   75.88
   0   4  -2 1324.51   99.38
   0   4  -2 1358.12   94.30
   0   4  -2 1131.44   76.36
   0   4  -1  410.41   27.56
   0   4  -1  459.58   31.25
   0   4  -1  456.54   33.50
   0   4  -1  491.23   36.37
   0   4  -1  412.72   29.64
   0   4  -1  417.30   31.51
   0   4  -1  411.28   29.34
   0   4  -1  420.87   27.27
   0  -4   1  458.03   35.90
   0  -4   1  401.00   30.68
   0  -4   1  386.96   23.75
   0  -4   1  368.20   27.88
   0  -4   1  466.06   33.76
   0   4   0   16.66    5.38
   0   4   0   18.72    4.98
   0   4   0   22.42    9.35
   0   4   0   21.21    7.68
   0   4   0   19.22    5.12
   0   4   0   24.81    4.57
   0   4   0   31.98    7.25
   0   4   0   27.01    5.20
   0  -4   0   31.94    8.91
   0  -4   0   18.88    4.03
   0  -4   0   26.46    6.24
   0  -4   0   15.17    5.66
   0  -4   0   17.93    7.42
   0   4   1  198.88   16.20
   0   4   1  199.08   13.00
   0   4   1  196.08   14.63
   0   4   1  194.26   16.58
   0   4   1  165.15   12.39
   0   4   1  274.09   19.74
   0   4   1  208.05   17.31
   0  -4  -1  215.81   18.45
   0  -4  -1  183.19   13.80
   0  -4  -1  204.79   18.31
   0  -4  -1  194.43   17.19
   0  -4  -1  162.85   12.66
   0   4   2   36.00    7.55
   0   4   2   25.36    7.99
   0   4   2   70.02    7.64
   0   4   2   20.56    6.00
   0   4   2   23.53    7.39
   0   4   2   36.09   10.38
   0  -4  -2   19.72    3.78
   0  -4  -2   23.73    7.18
   0  -4  -2   20.59    4.24
   0  -4  -2   20.19    5.90
   0  -4  -2   27.72    3.80
   0  -4  -2   -0.35    6.62
   0   4   3 3973.14  285.96
   0   4   3 4509.42  330.34
   0   4   3 4285.37  314.23
   0   4   3 4102.88  289.54
   0   4   3 4166.32  300.00
   0   4   3 3790.66  276.61
   0   4   3 3804.80  278.21
   0  -4  -3 3851.68  279.85
   0  -4  -3 3659.30  256.38
   0  -4  -3 3972.82  280.21
   0  -4  -3 4020.73  296.48
   0  -4  -3 3821.83  270.29
   0  -4  -3 3658.18  273.35
   0   4   4 1548.86  103.25
   0   4   4 1762.57  130.56
   0   4   4 1788.40  135.26
   0   4   4 2022.57  142.19
   0   4   4 2004.76  135.42
   0   4   4 1936.84  128.78
   0  -4  -4 1683.19  115.05
   0  -4  -4 1832.45  122.39
   0  -4  -4 1657.10  114.95
   0  -4  -4 1760.20  117.79
   0  -4  -4 1704.40  118.50
   0   4   5   50.57    9.49
   0   4   5   47.24   11.13
   0   4   5   62.08    9.38
   0  -4  -5   44.80   10.33
   0  -4  -5   49.20   11.09
   0  -4  -5   50.65   11.28
   0  -4  -5   54.52   14.14
   0   4   6  495.72   36.09
   0  -4  -6  660.61   47.04
   0  -4  -6  400.29   32.00
   0  -4  -6  413.71   46.03
   0  -4  -6  417.59   33.93
   0   4   7  659.67   47.05
   0  -4  -7  564.21   42.97
   0  -4  -7  588.50   47.02
   0  -4  -7  620.11   48.40
   0  -4  -7  633.68   50.05
   0   4   8 1460.47  104.56
   0  -4  -8 1347.94  102.89
   0  -4  -8 1374.68  101.87
   0  -4  -8 1439.55  109.74
   0  -4  -9  197.37   19.50
   0  -4  -9  208.85   26.10
   0  -4  -9  198.53   26.29
   0  -4 -10   76.57   10.84
   0  -4 -10   69.86   17.74
   0  -4 -10   89.96   20.57
   0  -4 -11  141.08   22.36
   0  -4 -11  134.07   20.34
   0   4  12 1153.91   87.40
   0  -4 -12 1286.05   95.60
   0   5  -6    0.26   10.39
   0   5  -6    1.79    9.89
   0  -5   6   22.25   10.48
   0   5  -5 1883.53  143.30
   0   5  -5 1935.62  148.75
   0  -5   5 1806.29  137.62
   0   5  -4   57.75   10.98
   0   5  -4   65.83   14.95
   0   5  -4   84.96   18.18
   0  -5   4   61.93   17.96
   0   5  -3  143.57   16.40
   0   5  -3   92.47   18.41
   0   5  -3   91.70   15.14
   0  -5   3    0.16   15.21
   0   5  -2 1034.79   79.25
   0   5  -2  923.45   72.27
   0   5  -2 1034.49   73.97
   0   5  -2  978.98   72.70
   0   5  -1 2734.61  213.88
   0   5  -1 2562.51  181.63
   0   5  -1 2548.92  185.18
   0   5  -1 2900.15  207.87
   0   5  -1 2761.63  205.38
   0   5   0 1343.19  110.27
   0   5   0 1249.67   85.87
   0   5   0 1179.60   79.16
   0   5   0 1239.15   90.82
   0   5   0 1361.73   90.90
   0  -5   0 1099.53   73.41
   0   5   1  370.11   32.29
   0   5   1  374.49   26.55
   0   5   1  437.54   35.99
   0   5   1  355.86   28.08
   0  -5  -1  344.59   24.97
   0  -5  -1  361.54   27.55
   0   5   2  616.23   45.99
   0   5   2  634.60   47.99
   0   5   2  669.23   48.91
   0   5   2  664.49   45.55
   0  -5  -2  599.70   48.39
   0  -5  -2  465.53   31.64
   0  -5  -2  518.50   34.60
   0   5   3 2248.50  162.18
   0   5   3 2199.05  160.73
   0   5   3 2030.84  144.91
   0   5   3 2285.52  170.70
   0  -5  -3 2024.25  144.84
   0   5   4 4761.84  364.58
   0   5   4 5314.25  408.29
   0   5   4 5554.84  431.53
   0   5   4 5676.87  435.91
   0  -5  -4 5165.03  400.42
   0   5   5  169.96   22.17
   0   5   5  178.87   19.80
   0   5   5  184.25   21.28
   0  -5  -5  149.09   21.97
   0  -5  -5  177.04   15.79
   0   5   6 2467.50  186.01
   0   5   6 2362.68  175.97
   0   5   6 2275.98  173.48
   0  -5  -6 2205.33  182.20
   0  -5  -6 2294.17  167.01
   0   5   7  291.02   35.74
   0   5   7  374.77   33.47
   0  -5  -7  297.48   27.87
   0  -5  -7  281.93   30.66
   0   5   8 1104.25   89.01
   0  -5  -8 1252.37   99.15
   0  -5  -8 1257.09   95.29
   0  -5  -8 1415.57  104.26
   0   5   9   42.99    9.47
   0   5   9    0.05   15.83
   0  -5  -9   59.26   14.93
   0  -5  -9   56.26   12.14
   0   5  10  210.89   29.15
   0  -5 -10  212.38   20.30
   0  -5 -10  212.47   25.78
   0   5  11    5.24   11.87
   0  -5 -11   19.57    5.78
   0  -5 -11    0.49   11.33
   0   6  -5  558.04   47.06
   0   6  -5  550.47   43.76
   0  -6   5  543.19   56.59
   0   6  -4  599.81   46.54
   0   6  -4  602.81   50.35
   0   6  -4  551.99   40.38
   0  -6   4  555.99   51.89
   0   6  -3  210.93   22.85
   0   6  -3  212.35   28.14
   0   6  -3  217.86   22.19
   0  -6   3  199.53   25.81
   0   6  -2  597.57   52.57
   0   6  -2  630.85   50.77
   0   6  -2  598.31   52.52
   0  -6   2  663.50   53.39
   0   6  -1  464.13   41.50
   0   6  -1  530.70   38.23
   0   6  -1  504.51   44.94
   0  -6   1  469.53   39.87
   0   6   0  969.76   75.72
   0   6   0  915.39   64.23
   0   6   0  995.31   77.06
   0  -6   0  960.59   70.99
   0   6   1 3270.82  246.58
   0   6   1 3113.10  231.51
   0   6   1 3262.89  262.80
   0  -6  -1 3060.79  224.55
   0   6   2 3646.30  274.85
   0   6   2 4032.26  306.23
   0   6   2 3552.59  262.29
   0   6   2 3687.87  296.08
   0  -6  -2 3535.67  262.80
   0   6   3  240.77   36.67
   0   6   3   43.51   11.27
   0   6   3   38.76   17.45
   0   6   3   39.34   14.73
   0  -6  -3   39.98   11.57
   0   6   4  777.48   58.14
   0   6   4  667.91   66.23
   0   6   4  783.97   59.69
   0  -6  -4  695.01   57.03
   0   6   5 1681.05  134.74
   0   6   5 1709.07  139.94
   0   6   5 1611.44  132.36
   0  -6  -5 1508.83  119.85
   0   6   6 6820.89  554.26
   0   6   6 6738.74  558.56
   0   6   6 6475.77  523.29
   0  -6  -6 6874.86  558.70
   0   6   7 1354.16  103.89
   0   6   7 1250.89   99.33
   0   6   7 1306.39   93.79
   0  -6  -7 1347.47  107.59
   0  -6  -7 1285.34   91.30
   0   6   8  965.25   75.83
   0   6   8  840.79   67.15
   0  -6  -8  963.43   77.37
   0  -6  -8  944.05   69.11
   0   6   9  126.18   20.56
   0   6   9  106.26   14.98
   0  -6  -9  131.80   17.80
   0  -6  -9  119.69   31.15
   0   6  10   90.40   18.09
   0  -6 -10   86.12   13.98
   0  -6 -10   68.03   12.83
   0   6  11   53.54   16.36
   0  -6 -11   49.47   10.47
   0   7  -3 1537.43  108.57
   0   7  -3 1674.15  121.52
   0  -7   3 1566.62  111.96
   0   7  -2 2901.66  204.78
   0   7  -2 2983.92  222.70
   0   7  -2 3017.08  229.81
   0  -7   2 3027.26  243.19
   0   7  -1 1295.58   99.41
   0   7  -1 1203.52  106.90
   0  -7   1 1303.96  105.67
   0   7   0 1842.24  137.35
   0   7   0 1912.70  144.99
   0  -7   0 1903.29  145.73
   0   7   1  998.38   70.56
   0   7   1 1086.13   81.93
   0   7   1 1107.41   86.27
   0  -7  -1 1036.73   72.57
   0   7   2  510.97   45.37
   0   7   2  513.98   40.56
   0   7   2  538.13   44.91
   0   7   3  101.33   17.23
   0   7   3   87.58   16.13
   0   7   3   86.30   16.20
   0  -7  -3   86.13   19.11
   0   7   4  261.64   21.60
   0   7   4  294.72   27.69
   0   7   4  254.65   28.37
   0   7   4  263.98   24.19
   0  -7  -4  277.51   35.70
   0   7   5   11.51    8.30
   0   7   5   42.36   12.58
   0   7   5   10.08    7.75
   0  -7  -5    9.82   10.24
   0   7   6  186.43   18.18
   0   7   6  189.35   20.42
   0   7   6  300.31   29.26
   0  -7  -6  186.65   24.14
   0   7   7    4.82    9.17
   0   7   7    7.34    7.52
   0  -7  -7    0.40    9.70
   0   7   8    9.05    9.30
   0   7   8   11.54    8.78
   0  -7  -8   18.73   11.11
   0   7   9   64.52   11.52
   0   7   9   69.42   13.45
   0  -7  -9   70.42   15.41
   0   7  10  127.04   16.30
   0  -7 -10  131.37   15.65
   0   8   0  230.10   23.63
   0   8   0  238.05   22.18
   0   8   1  320.54   27.02
   0   8   1  316.32   29.54
   0   8   2   65.70   12.13
   0   8   2   59.50   22.50
   0   8   2   57.13    8.51
   0   8   3  164.40   27.24
   0   8   3  172.56   18.12
   0   8   3  186.21   19.30
   0   8   4   44.83   22.04
   0   8   4   55.43   10.92
   0   8   4   40.99   16.04
   0   8   5 1386.19  107.20
   0  -8  -5 1408.46  101.25
   0   8   6  786.39   61.91
   0   8   6  520.19   35.24
   0  -8  -6  565.20   45.83
   0   8   7    6.85   10.43
   0   8   7   14.87    4.42
   0   8   8   94.67   14.86
   0  -8  -8   99.02   15.12
  -1   8   6  836.97   62.84
  -1   8   6  795.77   52.92
  -1   8   5  242.10   25.21
  -1   8   5  246.61   25.91
  -1   8   4    2.26    8.82
  -1   8   4    8.92    3.68
  -1   8   3    1.82    5.97
  -1   8   3    1.23    4.42
  -1   8   2    3.30    4.91
  -1   8   2    3.63    6.05
   1  -7  -9  218.93   22.91
  -1   7   9  230.80   24.47
   1  -7  -8   16.18   10.50
  -1   7   8   48.18   14.75
  -1   7   8   15.78   11.20
   1  -7  -7   19.64    9.94
  -1   7   7   23.33    9.93
  -1   7   7   16.60   11.23
   1  -7  -6   19.30   15.91
  -1   7   6   19.65   11.41
  -1   7   6   20.05   10.78
   1  -7  -5  349.64   37.27
  -1   7   5  358.73   40.81
  -1   7   5  343.64   33.98
   1  -7  -4   53.85    9.70
  -1   7   4   52.72   15.22
  -1   7   4   58.68   13.38
  -1   7   4   47.41    8.55
  -1   7   3 2576.88  186.14
  -1   7   3 2444.98  183.81
  -1   7   3 2327.55  170.89
  -1   7   2 1107.35   86.05
  -1   7   2 1073.68   73.37
  -1   7   2  931.50   71.16
  -1   7   2 1036.23   77.83
   1  -7  -1 1476.57  103.60
  -1   7   1 1606.51  114.95
  -1   7   1 1617.83  113.14
  -1   7   1 1619.00  111.57
  -1   7   1 1557.76  116.55
   1  -7   0   14.25    8.37
  -1   7   0   15.36   11.30
  -1   7   0   10.82    7.80
  -1   7   0   16.74    6.60
   1  -7   1 1165.01   84.77
  -1   7  -1 1268.64   97.33
  -1   7  -1 1180.92   88.55
   1  -7   2    7.39    8.47
   1  -7   2   -0.07    8.27
  -1   7  -2   12.81    6.85
  -1   7  -2    6.35    9.36
   1  -6 -10  109.50   14.35
   1  -6 -10  127.25   27.43
  -1   6  10  130.21   19.53
   1  -6  -9  915.78   72.77
   1  -6  -9  903.86   73.80
  -1   6   9  973.79   91.46
   1  -6  -8    1.76    8.19
   1  -6  -8    0.52    7.80
  -1   6   8    1.40    5.41
  -1   6   8   -0.35   15.63
  -1   6   7   90.10   30.63
  -1   6   7   75.85   14.06
   1  -6  -6  211.74   25.40
  -1   6   6  228.72   26.62
  -1   6   6  200.79   23.60
   1  -6  -5   32.39   11.80
  -1   6   5   42.48   13.64
  -1   6   5   31.78   13.20
   1  -6  -4    1.24    5.75
  -1   6   4    1.42    7.82
  -1   6   4    0.87    4.28
  -1   6   4    1.54    7.03
   1  -6  -3    4.80    6.05
  -1   6   3    2.68   15.37
  -1   6   3    7.16    7.23
  -1   6   3   16.33   10.33
   1  -6  -2 1201.19   84.36
  -1   6   2 1363.37   95.59
  -1   6   2 1249.19   94.03
  -1   6   2 1322.70   96.27
  -1   6   2 1194.59   89.71
   1  -6  -1 4811.30  368.56
  -1   6   1 4899.56  376.01
  -1   6   1 4929.31  377.34
  -1   6   1 4775.77  369.03
  -1   6   1 4554.60  358.69
   1  -6   0 1321.02   97.14
  -1   6   0 1318.24   95.53
  -1   6   0 1345.98   96.54
  -1   6   0 1366.91   96.99
  -1   6   0 1279.36   98.92
   1  -6   1  689.29   53.56
  -1   6  -1  709.27   54.35
  -1   6  -1  630.64   51.16
  -1   6  -1  642.61   46.88
  -1   6  -1  698.63   55.74
   1  -6   2   77.43   16.48
  -1   6  -2   78.13   15.91
  -1   6  -2   79.42   10.54
  -1   6  -2   80.82   16.52
   1  -6   3 1263.99   96.59
  -1   6  -3 1336.01   98.33
  -1   6  -3 1239.48   91.94
   1  -6   4  398.61   31.61
   1  -6   4  479.67   37.24
   1  -6   4  402.42   35.96
  -1   6  -4  420.54   35.79
   1  -5 -11    9.75    6.14
   1  -5 -11   -0.09   16.47
  -1   5  11    5.39   11.26
   1  -5 -10    9.93   16.20
   1  -5 -10    9.13   10.02
  -1   5  10   16.82   11.65
   1  -5  -9 2415.12  185.66
   1  -5  -9 2514.80  193.70
  -1   5   9 2618.24  205.07
   1  -5  -8  719.64   59.84
   1  -5  -8  760.33   59.74
  -1   5   8  596.25   45.91
  -1   5   8  816.54   68.21
   1  -5  -7 1727.77  137.44
   1  -5  -7 1814.31  134.15
  -1   5   7 1574.15  131.34
  -1   5   7 1838.53  141.57
   1  -5  -6  143.86   17.12
   1  -5  -6  141.04   23.48
  -1   5   6  180.95   25.87
  -1   5   6  380.38   30.83
   1  -5  -5 2546.45  190.47
   1  -5  -5 2422.21  175.40
  -1   5   5 2785.41  207.83
  -1   5   5 2575.93  197.14
   1  -5  -4  771.01   57.19
  -1   5   4  840.03   75.54
  -1   5   4  670.55   46.53
  -1   5   4  752.18   70.87
   1  -5  -3 1315.12   92.99
  -1   5   3 1235.05   91.58
  -1   5   3 1376.28   99.57
  -1   5   3 1441.80   98.21
  -1   5   3 1234.42   87.27
   1  -5  -2  619.51   48.90
   1  -5  -2  588.69   41.64
  -1   5   2  578.57   44.20
  -1   5   2  642.81   48.87
  -1   5   2  589.60   47.11
  -1   5   2  655.81   51.58
   1  -5  -1  770.90   63.84
  -1   5   1  760.43   57.64
  -1   5   1  812.35   57.21
  -1   5   1  755.27   56.89
  -1   5   1  769.88   55.77
   1  -5   0 2329.58  170.70
  -1   5   0 2252.14  163.99
  -1   5   0 2472.18  177.50
  -1   5   0 2495.24  180.22
  -1   5   0 2340.93  173.52
  -1   5  -1   26.41   16.60
  -1   5  -1   10.39    7.92
  -1   5  -1   13.89    7.59
  -1   5  -1   30.53   11.59
  -1   5  -1   10.20    6.20
   1  -5   2  359.39   33.63
  -1   5  -2  316.60   26.53
  -1   5  -2  312.74   26.32
  -1   5  -2  314.95   31.28
  -1   5  -2  339.28   48.86
   1  -5   3  223.36   27.21
  -1   5  -3  222.42   19.63
  -1   5  -3  217.41   24.21
  -1   5  -3  230.71   22.74
  -1   5  -3  224.01   26.00
   1  -5   4 4160.52  321.60
  -1   5  -4 3563.40  271.31
  -1   5  -4 3970.98  299.39
  -1   5  -4 4081.59  317.20
  -1   5  -4 3857.33  294.47
   1  -5   5  269.60   40.13
   1  -5   5  270.82   21.58
  -1   5  -5  278.75   29.80
  -1   5  -5  276.79   28.28
   1  -5   6  172.94   18.84
   1  -5   6  223.92   25.03
  -1   5  -6  185.61   36.36
   1  -4 -11   50.75    8.39
   1  -4 -11   51.82   16.30
  -1   4  11   49.56   11.76
   1  -4 -10  272.05   26.14
   1  -4 -10  311.34   30.25
  -1   4  10  224.69   26.78
   1  -4  -9   61.70   14.15
   1  -4  -9  104.15   18.35
  -1   4   9   67.33   17.83
   1  -4  -8  299.46   29.53
   1  -4  -8  230.86   26.00
   1  -4  -8  236.77   27.71
   1  -4  -7  196.51   23.46
   1  -4  -7  196.25   33.57
   1  -4  -7  199.19   37.05
  -1   4   7  185.38   17.24
   1  -4  -6  608.72   49.08
   1  -4  -6  663.20   59.60
  -1   4   6  729.16   51.43
  -1   4   6  664.09   52.52
   1  -4  -5  170.61   19.37
  -1   4   5  163.39   17.18
  -1   4   5  184.60   21.09
   1  -4  -4 3817.06  280.54
   1  -4  -4 3935.10  283.10
   1  -4  -4 3819.72  272.96
  -1   4   4 3964.64  291.74
  -1   4   4 3853.16  277.94
  -1   4   4 3700.97  262.90
  -1   4   4 2886.94  208.22
  -1   4   4 4186.77  307.52
   1  -4  -3  429.21   39.12
   1  -4  -3  466.24   31.79
   1  -4  -3  430.85   27.36
   1  -4  -3  592.77   36.35
   1  -4  -3  419.63   26.92
  -1   4   3  529.08   40.73
  -1   4   3  485.58   30.93
  -1   4   3  411.20   28.06
  -1   4   3  498.29   38.36
  -1   4   3  671.29   45.66
  -1   4   3  450.38   35.62
  -1   4   3  453.37   35.88
  -1   4   3  450.27   28.97
   1  -4  -2   12.16    4.41
   1  -4  -2   11.72    5.22
   1  -4  -2   24.33   10.67
   1  -4  -2   11.52    4.50
  -1   4   2    6.34    4.39
  -1   4   2    4.42    5.48
  -1   4   2    3.78   11.71
  -1   4   2   -0.03    6.70
  -1   4   2    5.28    7.41
  -1   4   2    5.76    7.08
  -1   4   2   14.38    6.27
   1  -4  -1  458.65   32.14
   1  -4  -1  416.28   29.19
   1  -4  -1  420.80   29.22
   1  -4  -1  418.40   27.06
   1  -4  -1  448.59   33.56
  -1   4   1  441.68   33.35
  -1   4   1  466.19   31.47
  -1   4   1  440.97   32.23
  -1   4   1  455.45   33.83
  -1   4   1  424.02   31.30
  -1   4   1  459.98   32.94
   1  -4   0  136.01   15.08
   1  -4   0  130.63   14.11
   1  -4   0  134.62   15.64
  -1   4   0  136.05   13.18
  -1   4   0  147.73   14.94
  -1   4   0  163.58   22.01
  -1   4   0  140.48   15.05
  -1   4   0  143.70   14.68
  -1   4   0  132.86   14.68
  -1   4   0  138.84   16.13
   1  -4   1 1151.17   82.57
  -1   4  -1 1178.70   81.32
  -1   4  -1 1183.73   84.78
  -1   4  -1 1259.95   87.57
  -1   4  -1 1248.48   90.13
  -1   4  -1 1205.93   82.98
   1  -4   2 2678.77  198.82
  -1   4  -2 2780.58  202.16
  -1   4  -2 2801.11  200.78
  -1   4  -2 2697.87  203.10
  -1   4  -2 2648.73  195.23
  -1   4  -2 2765.96  197.12
   1  -4   3    0.85    9.99
  -1   4  -3    1.31   10.86
  -1   4  -3    2.77   14.25
  -1   4  -3   14.07    8.93
  -1   4  -3    2.30   14.51
   1  -4   4 3646.96  284.21
  -1   4  -4 3821.59  292.05
  -1   4  -4 3906.68  292.00
  -1   4  -4 3752.39  288.27
  -1   4  -4 3887.89  292.36
   1  -4   5  474.96   41.97
  -1   4  -5  434.87   32.99
  -1   4  -5  515.50   46.84
  -1   4  -5  510.41   45.11
  -1   4  -5  441.94   41.66
   1  -4   6 6220.93  495.97
  -1   4  -6 6183.62  501.32
  -1   4  -6 5728.70  447.07
  -1   4  -6 6192.05  501.24
   1  -4   7  361.70   35.69
   1  -4   7  293.18   24.53
  -1   4  -7  300.13   30.28
   1  -3 -11  103.14   15.54
  -1   3  11   81.54   12.77
   1  -3 -10  157.45   16.73
   1  -3 -10  139.01   19.03
   1  -3 -10  134.06   20.80
   1  -3  -9   19.89   11.08
   1  -3  -9   21.98   12.39
   1  -3  -9   21.65   16.62
   1  -3  -8    0.26   20.78
   1  -3  -8   11.65    8.52
   1  -3  -8   19.79   10.03
   1  -3  -7 1869.76  137.13
   1  -3  -7 1742.15  127.30
   1  -3  -7 1821.89  135.16
   1  -3  -6 3444.88  255.35
   1  -3  -6 3691.48  272.20
   1  -3  -6 3488.98  258.54
  -1   3   6 2674.99  195.08
   1  -3  -5  384.99   30.51
   1  -3  -5  347.12   28.63
   1  -3  -5  385.03   30.35
  -1   3   5  375.18   31.36
  -1   3   5  352.53   25.52
  -1   3   5  391.08   31.01
  -1   3   5  413.07   33.88
   1  -3  -4 4500.28  328.90
   1  -3  -4 4325.34  305.73
   1  -3  -4 4043.90  289.69
   1  -3  -4 4450.91  315.73
   1  -3  -4 4552.52  332.58
   1  -3  -4 3983.82  295.16
  -1   3   4 4682.44  347.08
  -1   3   4 4453.11  320.68
  -1   3   4 4214.88  308.55
  -1   3   4 4233.11  318.66
  -1   3   4 4259.67  317.55
   1  -3  -3 1497.42  100.24
   1  -3  -3 1615.99  108.96
   1  -3  -3 1450.90  106.73
   1  -3  -3 1494.54   95.70
   1  -3  -3 1543.18  108.58
  -1   3   3 1294.55   84.37
  -1   3   3 1728.58  117.87
  -1   3   3 1583.51  106.16
  -1   3   3 1493.74  104.43
  -1   3   3 1563.87  107.46
  -1   3   3 1572.44  101.07
  -1   3   3 1597.71  115.18
   1  -3  -233227.88 3263.22
   1  -3  -235647.98 3536.48
   1  -3  -237320.44 3689.00
   1  -3  -232957.20 3232.31
   1  -3  -251445.92 5072.95
   1  -3  -242470.75 4180.42
   1  -3  -246665.55 4589.48
  -1   3   239888.08 3948.65
  -1   3   254141.25 5341.05
  -1   3   256870.44 5599.40
  -1   3   238741.68 3827.57
  -1   3   241190.44 4084.56
  -1   3   240504.04 4005.90
  -1   3   239109.96 3891.55
  -1   3   237566.62 3732.75
   1  -3  -1 2167.96  144.03
   1  -3  -1 2292.11  157.15
   1  -3  -1 2404.13  163.76
   1  -3  -1 2431.13  158.95
   1  -3  -1 2009.14  136.51
   1  -3  -1 2086.96  140.93
  -1   3   1 2279.87  158.28
  -1   3   1 2430.99  163.02
  -1   3   1 2266.73  154.22
  -1   3   1 2328.59  177.38
  -1   3   1 2526.06  169.30
  -1   3   1 2210.59  144.29
  -1   3   1 2171.14  147.34
  -1   3   1 2265.84  153.43
   1  -3   0  639.50   41.96
   1  -3   0  638.74   43.07
   1  -3   0  603.36   35.86
   1  -3   0  701.57   43.89
   1  -3   0  816.19   50.36
   1  -3   0  580.45   38.82
  -1   3   0  712.82   39.60
  -1   3   0  611.28   40.34
  -1   3   0  688.43   38.49
  -1   3   0  646.87   43.37
  -1   3   0  625.82   41.85
  -1   3   0  606.17   37.38
  -1   3   0  614.64   41.29
  -1   3   0  643.54   40.66
  -1   3   0  630.38   42.51
   1  -3   1  636.30   42.72
   1  -3   1  610.55   41.16
   1  -3   1  707.56   47.56
   1  -3   1  669.34   45.38
   1  -3   1  716.21   46.86
  -1   3  -1  644.76   43.21
  -1   3  -1  676.97   43.06
  -1   3  -1  686.05   44.77
  -1   3  -1  669.60   44.88
  -1   3  -1  632.05   45.55
  -1   3  -1  634.67   42.19
  -1   3  -1  671.67   43.63
   1  -3   2  945.56   64.94
   1  -3   2  998.86   68.12
   1  -3   2 1013.40   77.44
   1  -3   2  878.30   60.76
   1  -3   2 1083.29   73.70
   1  -3   2  958.51   65.00
  -1   3  -2 1033.69   67.92
  -1   3  -2  989.71   66.18
  -1   3  -2 1049.86   68.66
  -1   3  -2 1019.65   66.04
  -1   3  -2 1057.69   69.07
  -1   3  -2 1022.95   74.48
   1  -3   3 2223.64  158.37
  -1   3  -3 2262.77  157.76
  -1   3  -3 1972.73  136.60
  -1   3  -3 2025.63  138.40
  -1   3  -3 2339.61  163.33
  -1   3  -3 2324.71  165.06
  -1   3  -3 2333.30  163.49
   1  -3   4 1340.84   97.75
  -1   3  -4 1372.96   96.38
  -1   3  -4 1473.73  114.91
  -1   3  -4 1444.94  106.67
  -1   3  -4 1417.37   98.58
   1  -3   5    5.34    8.67
  -1   3  -5    5.72    7.06
  -1   3  -5    8.70   10.17
  -1   3  -5   11.45    9.73
   1  -3   6 1025.38   76.47
  -1   3  -6 1023.08   80.75
  -1   3  -6  976.11   71.23
  -1   3  -6 1063.49   82.47
   1  -3   7   10.01    7.11
  -1   3  -7   16.20   11.97
  -1   3  -7   10.86    8.28
  -1   3  -7   11.93   21.02
   1  -3   8  608.82   50.14
  -1   3  -8  511.59   43.90
  -1   3  -8  448.70   32.15
   1  -3   9  205.59   21.37
  -1   3  -9  179.63   31.43
   1  -2 -11    0.29    7.52
   1  -2 -10 3440.55  263.20
   1  -2 -10 3381.21  258.04
   1  -2  -9   13.21    9.58
   1  -2  -9   12.01    8.81
   1  -2  -9   10.45    6.81
   1  -2  -8 1437.40  105.82
   1  -2  -8 1652.05  126.27
   1  -2  -8 1418.74  106.71
   1  -2  -7  168.47   19.36
   1  -2  -7  173.41   17.12
   1  -2  -7  189.60   30.20
   1  -2  -6  355.71   37.21
   1  -2  -6  319.61   25.40
   1  -2  -6  312.17   26.82
   1  -2  -5  274.77   26.90
   1  -2  -5  263.71   21.42
   1  -2  -5  266.71   21.53
  -1   2   5  247.29   16.52
  -1   2   5  279.88   22.50
  -1   2   5  299.04   18.15
  -1   2   5  297.65   22.84
   1  -2  -4 5652.19  397.21
   1  -2  -4 5764.46  421.71
   1  -2  -4 5229.66  367.69
   1  -2  -4 5447.45  407.08
   1  -2  -4 5231.42  391.96
   1  -2  -4 5504.22  409.76
  -1   2   4 5958.63  432.36
  -1   2   4 5652.43  422.60
  -1   2   4 5665.12  424.68
  -1   2   4 5740.30  418.00
  -1   2   4 5336.00  394.27
   1  -2  -3   47.35    5.07
   1  -2  -3   44.01    7.38
   1  -2  -3   38.15    6.98
   1  -2  -3   66.90    8.10
   1  -2  -3   47.61    4.00
  -1   2   3   41.01    7.49
  -1   2   3   46.80    4.41
  -1   2   3   39.90    7.79
  -1   2   3   44.30    7.70
   1  -2  -2 9232.29  711.91
   1  -2  -2 9652.37  773.91
   1  -2  -210282.87  793.13
   1  -2  -210026.54  791.71
   1  -2  -210277.66  809.25
   1  -2  -210688.14  845.14
   1  -2  -2 9969.21  793.88
  -1   2   210488.17  821.55
  -1   2   2 9624.08  769.02
  -1   2   2 9554.83  753.79
  -1   2   210605.85  839.61
  -1   2   210902.05  864.59
  -1   2   210074.63  800.94
  -1   2   210530.57  835.54
   1  -2  -1  360.82   20.01
   1  -2  -1  360.32   21.29
   1  -2  -1  314.99   19.63
   1  -2  -1  327.01   19.83
   1  -2  -1  304.69   19.38
   1  -2  -1  311.11   19.40
   1  -2  -1  331.93   23.72
  -1   2   1  318.77   21.45
  -1   2   1  299.28   19.07
  -1   2   1  286.17   20.63
  -1   2   1  313.15   19.03
  -1   2   1  340.51   19.69
  -1   2   1  318.46   26.24
  -1   2   1  326.48   22.48
  -1   2   1  365.79   22.39
   1  -2   016145.38 1443.42
   1  -2   019264.45 1714.99
   1  -2   021625.65 1905.97
   1  -2   025643.15 2273.80
   1  -2   019866.87 1767.57
   1  -2   020291.06 1808.41
  -1   2   024468.70 2169.66
  -1   2   022502.07 2000.40
  -1   2   030429.57 2692.01
  -1   2   026982.37 2374.06
  -1   2   020336.46 1810.62
  -1   2   027081.67 2395.23
  -1   2   022713.14 2018.86
  -1   2   021453.31 1901.12
   1  -2   1   18.97    5.18
   1  -2   1   17.71    4.66
   1  -2   1   15.65    4.66
   1  -2   1   17.97    4.87
   1  -2   1    0.04    5.11
   1  -2   1   15.49    5.72
   1  -2   1   16.56    2.68
   1  -2   1   14.15    4.98
  -1   2  -1   32.75    5.02
  -1   2  -1   15.96    7.76
  -1   2  -1   16.51    4.82
  -1   2  -1   16.40    4.35
  -1   2  -1   16.15    2.02
  -1   2  -1   15.72    4.07
   1  -2   2 3053.52  210.60
   1  -2   2 3016.69  209.40
   1  -2   2 2940.82  205.47
   1  -2   2 3061.62  213.07
   1  -2   2 2629.30  182.02
  -1   2  -2 2711.15  186.03
  -1   2  -2 2956.45  202.96
  -1   2  -2 3065.88  215.64
  -1   2  -2 2992.20  207.47
  -1   2  -2 2939.94  201.64
  -1   2  -2 2937.38  192.10
  -1   2  -2 2961.25  193.40
  -1   2  -2 3005.11  204.16
   1  -2   3  509.29   34.03
   1  -2   3  508.12   37.48
   1  -2   3  527.55   37.51
   1  -2   3  489.18   42.13
  -1   2  -3  497.68   33.34
  -1   2  -3  511.07   35.06
  -1   2  -3  519.81   36.31
  -1   2  -3  464.75   31.52
  -1   2  -3  501.50   32.34
  -1   2  -3  497.25   38.18
   1  -2   4 1048.38   74.29
   1  -2   4 1042.20   73.65
   1  -2   4  986.26   72.54
  -1   2  -4  922.80   65.29
  -1   2  -4  953.62   63.52
  -1   2  -4 1032.65   71.51
  -1   2  -4 1078.42   73.85
  -1   2  -4 1026.88   67.19
  -1   2  -4 1131.76   77.15
   1  -2   5  518.77   37.72
  -1   2  -5  443.11   34.01
  -1   2  -5  518.88   51.53
  -1   2  -5  450.20   31.14
  -1   2  -5  511.64   41.59
   1  -2   6  228.46   20.47
  -1   2  -6  233.02   26.08
  -1   2  -6  210.80   22.82
  -1   2  -6  238.86   26.28
   1  -2   7  159.85   15.46
  -1   2  -7  175.39   21.56
  -1   2  -7  163.87   35.30
  -1   2  -7  159.39   19.28
  -1   2  -8    3.00   10.55
  -1   2  -8   -0.20    8.94
  -1   2  -8   19.71    7.92
   1  -2   9  685.11   52.36
  -1   2  -9  597.79   49.70
  -1   2  -9  563.39   41.14
   1  -1 -10  190.87   17.24
   1  -1 -10  206.74   17.91
   1  -1  -9    2.86    5.65
   1  -1  -9   -0.14    9.41
   1  -1  -8 6106.51  484.47
   1  -1  -8 5784.11  470.02
   1  -1  -8 6314.81  498.21
   1  -1  -7   33.41    9.39
   1  -1  -7   26.30   10.42
   1  -1  -7   54.74    9.19
   1  -1  -6  327.93   21.01
   1  -1  -6  313.49   23.61
   1  -1  -6  304.69   23.61
   1  -1  -6  311.44   22.55
  -1   1   6  344.17   26.22
   1  -1  -5  637.09   37.00
   1  -1  -5  535.82   37.13
   1  -1  -5  626.15   37.58
   1  -1  -5  606.81   40.14
   1  -1  -5  539.85   36.60
  -1   1   5  614.56   40.64
  -1   1   5  657.95   39.30
  -1   1   5  559.22   34.70
  -1   1   5  587.31   39.29
  -1   1   5  572.50   39.19
   1  -1  -4 5862.82  441.81
   1  -1  -4 6561.13  481.76
   1  -1  -4 7044.58  517.63
   1  -1  -4 5824.79  438.07
   1  -1  -4 6335.88  474.64
   1  -1  -4 5878.20  427.96
  -1   1   4 6227.30  470.57
  -1   1   4 6047.50  445.44
  -1   1   4 6655.59  490.88
  -1   1   4 6381.02  488.10
  -1   1   4 5839.50  432.00
  -1   1   4 6425.63  471.74
   1  -1  -3  128.75    5.76
   1  -1  -3  136.41   11.25
   1  -1  -3  127.64    6.03
   1  -1  -3  109.90    9.55
   1  -1  -3  131.17    7.40
   1  -1  -3  120.01    9.48
   1  -1  -3  137.29    7.12
  -1   1   3  136.37    7.25
  -1   1   3  124.89    8.03
  -1   1   3  175.06   12.36
  -1   1   3  125.55   10.51
  -1   1   3  127.17    8.65
   1  -1  -214727.06 1192.90
   1  -1  -213950.16 1134.69
   1  -1  -211614.14  934.90
   1  -1  -214566.67 1186.36
   1  -1  -214667.12 1180.54
   1  -1  -214228.23 1160.75
  -1   1   214534.51 1179.43
  -1   1   213957.41 1139.12
  -1   1   213428.91 1097.25
  -1   1   215721.25 1274.43
  -1   1   211848.53  952.88
  -1   1   2 9195.00  745.11
   1  -1  -1 7457.26  544.34
   1  -1  -1 6604.14  477.25
   1  -1  -1 6744.80  495.75
   1  -1  -1 5091.73  371.52
   1  -1  -1 7031.45  516.56
   1  -1  -1 6745.25  496.00
   1  -1  -1 6783.59  496.78
  -1   1   1 6760.77  486.77
  -1   1   1 6756.13  497.53
  -1   1   1 6762.98  498.61
  -1   1   1 7115.96  522.05
  -1   1   1 6911.15  507.65
  -1   1   1 7542.20  554.71
   1  -1   0 1790.71  113.32
   1  -1   0 1874.45  117.94
   1  -1   0 1835.44  114.57
   1  -1   0 1993.82  122.72
   1  -1   0 2126.54  133.60
   1  -1   0 1915.80  118.51
   1  -1   0 1905.10  121.53
   1  -1   0 2215.45  140.19
  -1   1   0 2051.00  128.92
  -1   1   0 2003.76  126.34
  -1   1   0 1906.21  118.98
  -1   1   0 1957.11  120.15
  -1   1   0 2123.39  130.37
  -1   1   0 1891.19  119.87
   1  -1   1  436.09   25.63
   1  -1   1  515.33   34.39
   1  -1   1  496.26   28.96
   1  -1   1  448.33   26.98
   1  -1   1  459.68   28.36
   1  -1   1  490.22   28.68
   1  -1   1  531.44   31.28
  -1   1  -1  539.95   31.43
  -1   1  -1  478.82   25.12
  -1   1  -1  478.43   30.72
  -1   1  -1  519.93   31.80
  -1   1  -1  487.72   27.20
  -1   1  -1  761.58   41.92
  -1   1  -1  467.20   27.71
  -1   1  -1  770.12   42.60
   1  -1   2  180.48   12.96
   1  -1   2  180.98   13.19
   1  -1   2  204.01   14.42
   1  -1   2  183.63   13.16
  -1   1  -2  250.16   17.76
  -1   1  -2  180.25   15.13
  -1   1  -2  142.12   10.06
  -1   1  -2  205.63   13.53
  -1   1  -2  179.92   12.41
  -1   1  -2  170.18   12.11
  -1   1  -2  155.48    8.90
   1  -1   318271.64 1625.82
   1  -1   320872.63 1845.08
   1  -1   316399.59 1461.46
   1  -1   323675.60 2073.81
   1  -1   323558.86 2055.27
  -1   1  -323654.20 2068.47
  -1   1  -320629.63 1816.00
  -1   1  -317695.16 1568.48
  -1   1  -319586.92 1714.67
  -1   1  -321961.64 1915.62
  -1   1  -315950.46 1413.66
  -1   1  -323946.57 2091.87
   1  -1   4  620.75   41.16
   1  -1   4  673.45   48.19
   1  -1   4  695.89   48.14
   1  -1   4  740.50   44.87
  -1   1  -4  729.87   53.52
  -1   1  -4  651.31   39.04
  -1   1  -4  616.62   39.24
  -1   1  -4  676.11   44.89
  -1   1  -4  656.23   41.33
  -1   1  -4  582.12   37.07
  -1   1  -4  648.74   44.12
   1  -1   514990.42 1262.36
   1  -1   513367.81 1158.96
   1  -1   514918.57 1278.40
  -1   1  -514179.51 1207.77
  -1   1  -513941.95 1200.31
  -1   1  -513339.51 1128.17
  -1   1  -512863.55 1117.81
  -1   1  -514666.53 1234.87
   1  -1   6   11.88    4.83
  -1   1  -6    2.54    7.92
  -1   1  -6    3.03   10.44
  -1   1  -6   10.07    9.01
  -1   1  -7 1569.27  116.97
  -1   1  -7 1647.91  120.86
  -1   1  -7 1675.63  126.22
  -1   1  -8  738.96   56.52
  -1   1  -8  679.23   54.79
  -1   1  -8  719.98   59.46
   1  -1   9  297.92   26.48
  -1   1  -9  261.14   25.56
  -1   1  -9  275.91   28.95
  -1   1 -10    3.14    6.91
  -1   1 -10    0.02    4.90
   1   0  -8  350.30   27.70
   1   0  -7  316.34   23.97
   1   0  -7  129.17   13.49
   1   0  -7  122.05   12.73
   1   0  -7  148.73   12.89
   1   0  -6 2476.27  171.47
   1   0  -6 2402.32  168.20
   1   0  -6 2381.15  167.58
   1   0  -6 2688.17  186.64
   1   0  -6 2659.47  180.28
   1   0  -6 2627.86  178.27
   1   0  -5 7001.93  540.23
   1   0  -5 6720.06  510.49
   1   0  -5 6534.70  499.55
   1   0  -5 7559.98  569.70
   1   0  -5 7314.32  556.89
   1   0  -5 7002.13  535.31
  -1   0   5 5894.32  460.59
  -1   0   5 6813.87  522.57
  -1   0   5 6876.13  530.29
  -1   0   5 6196.92  476.58
  -1   0   5 6713.15  515.81
  -1   0   5 6257.11  480.60
   1   0  -4  692.52   44.44
   1   0  -4  726.78   49.25
   1   0  -4  887.94   57.00
   1   0  -4  795.24   47.89
   1   0  -4  714.66   43.80
   1   0  -4  790.12   55.48
  -1   0   4  777.33   48.09
  -1   0   4  699.14   48.39
  -1   0   4  713.97   43.89
  -1   0   4  766.50   49.33
  -1   0   4  798.33   53.76
  -1   0   4  685.84   44.70
   1   0  -317995.68 1597.28
   1   0  -322585.30 1996.90
   1   0  -324920.91 2199.45
   1   0  -323896.45 2111.99
   1   0  -318804.83 1656.68
   1   0  -321819.51 1930.41
  -1   0   322671.87 1958.34
  -1   0   317383.79 1561.88
  -1   0   324951.78 2205.86
  -1   0   319597.60 1731.25
  -1   0   323740.19 2050.50
  -1   0   326333.23 2334.35
  -1   0   319733.37 1749.39
  -1   0   321644.11 1922.21
   1   0  -2  351.07   23.84
   1   0  -2  388.95   20.10
   1   0  -2  382.30   19.53
   1   0  -2  406.00   22.59
   1   0  -2  369.81   22.00
   1   0  -2  360.77   19.08
   1   0  -2  367.74   20.50
   1   0  -2  397.09   23.12
  -1   0   2  355.79   18.87
  -1   0   2  338.50   17.10
  -1   0   2  374.34   22.99
  -1   0   2  446.35   25.30
   1   0  -129759.11 2699.02
   1   0  -119433.98 1773.84
   1   0  -129384.23 2663.07
   1   0  -130808.51 2784.30
   1   0  -128205.83 2543.67
   1   0  -131163.63 2815.22
   1   0  -135349.73 3184.02
   1   0  -129875.61 2707.47
  -1   0   128227.94 2564.79
  -1   0   119171.29 1755.33
  -1   0   130081.15 2710.60
  -1   0   130098.56 2732.15
  -1   0   130938.81 2809.11
   1   0   0  935.84   53.31
   1   0   0  927.21   53.22
   1   0   0  935.74   50.37
   1   0   0  827.80   47.96
   1   0   0  939.98   53.51
   1   0   0  829.38   47.07
   1   0   0  883.28   50.37
   1   0   0  954.67   54.86
  -1   0   0  913.28   52.44
  -1   0   0  848.57   47.75
  -1   0   0  780.90   45.53
  -1   0   0 1263.88   72.05
  -1   0   0  862.18   48.64
  -1   0   0  903.93   51.13
   1   0   1  672.82   38.14
   1   0   1  698.27   38.98
   1   0   1  683.57   39.92
   1   0   1  752.15   43.57
   1   0   1  691.97   39.79
   1   0   1  722.81   41.19
   1   0   1  691.30   39.82
   1   0   1  676.77   41.19
  -1   0  -1  725.41   42.69
  -1   0  -1  783.33   44.14
  -1   0  -1  697.21   39.75
  -1   0  -1  620.09   35.55
  -1   0  -1  681.57   36.27
   1   0   2  990.01   57.52
   1   0   2  986.27   59.12
   1   0   2  946.88   56.62
   1   0   2  972.87   58.24
   1   0   2  951.04   56.39
   1   0   2  929.97   55.82
   1   0   2 1014.13   60.54
  -1   0  -2 1050.29   62.03
  -1   0  -2  946.94   56.66
  -1   0  -2  835.05   49.01
  -1   0  -2  938.23   55.56
  -1   0  -2  998.23   53.54
  -1   0  -2  899.90   48.14
  -1   0  -2 1064.76   63.19
   1   0   317313.10 1480.42
   1   0   317237.95 1460.43
   1   0   319350.08 1641.63
   1   0   317439.64 1486.13
   1   0   322576.77 1915.82
   1   0   315112.64 1300.78
  -1   0  -317202.67 1468.93
  -1   0  -313422.63 1151.66
  -1   0  -319637.60 1663.81
  -1   0  -315031.03 1289.90
  -1   0  -316496.37 1401.35
   1   0   4 1722.36  110.94
   1   0   4 1595.83  101.18
   1   0   4 1555.55   98.08
   1   0   4 1811.78  121.14
   1   0   4 1640.88  105.94
   1   0   4 1696.94  112.86
  -1   0  -4 1474.11   94.62
  -1   0  -4 1746.46  115.17
  -1   0  -4 1735.14  112.48
  -1   0  -4 1504.69   96.99
  -1   0  -4 1605.23  106.48
   1   0   5 6543.14  497.15
   1   0   5 6715.84  508.50
   1   0   5 7240.86  559.23
   1   0   5 7120.47  557.96
   1   0   5 7002.12  546.70
   1   0   5 6916.10  531.47
  -1   0  -5 6967.23  530.43
  -1   0  -5 6717.61  517.57
  -1   0  -5 6873.18  533.72
  -1   0  -5 7357.09  565.68
  -1   0  -5 7347.42  568.18
  -1   0  -6  397.71   32.58
  -1   0  -6  315.80   22.36
  -1   0  -6  292.34   20.04
  -1   0  -6  407.30   32.48
  -1   0  -6  363.39   25.93
  -1   0  -7  667.16   47.33
  -1   0  -7  790.73   60.78
  -1   0  -7  836.99   59.02
  -1   0  -7  748.11   57.59
   1   0   8  513.22   39.37
  -1   0  -8  423.94   43.06
  -1   0  -8  393.56   38.18
  -1   0  -9    2.32    7.98
  -1   0  -9    0.28   16.58
  -1   0 -10  800.57   62.69
  -1   0 -10  698.67   54.63
  -1   0 -11   34.29    9.19
   1   1  -7 2122.34  149.60
   1   1  -7 1979.88  137.42
   1   1  -7 1937.38  137.71
   1   1  -6   55.81    8.18
   1   1  -6   46.12    6.16
   1   1  -6   64.61   15.07
   1   1  -6   58.99    8.43
   1   1  -5 1425.00   91.58
   1   1  -5 1197.75   77.00
   1   1  -5 1457.02   95.72
   1   1  -5 1571.91  102.32
   1   1  -5 1197.91   78.40
   1   1  -5 1532.53  100.57
  -1  -1   5 1299.11   89.67
  -1  -1   5 1237.22   84.54
   1   1  -4 2373.86  156.76
   1   1  -4 2248.86  157.40
   1   1  -4 2079.66  136.51
   1   1  -4 2306.59  153.78
   1   1  -4 2175.55  138.98
   1   1  -4 2366.17  157.08
   1   1  -4 2106.63  138.85
  -1  -1   4 2138.14  144.78
  -1  -1   4 2336.79  153.10
  -1  -1   4 2054.81  142.53
  -1  -1   4 2041.11  137.80
  -1  -1   4 2036.28  140.17
  -1  -1   4 2352.77  153.89
   1   1  -319745.68 1696.00
   1   1  -315090.38 1310.14
   1   1  -316712.77 1426.52
   1   1  -319869.86 1692.66
   1   1  -321520.41 1820.40
   1   1  -316660.17 1430.81
   1   1  -319146.68 1645.35
  -1  -1   318225.48 1572.06
  -1  -1   317225.79 1468.34
  -1  -1   316648.91 1428.82
  -1  -1   318341.30 1576.56
  -1  -1   317918.35 1532.44
  -1  -1   315862.92 1369.17
  -1  -1   313263.67 1161.89
   1   1  -2 2993.93  200.88
   1   1  -2 2676.91  174.47
   1   1  -2 2638.28  174.76
   1   1  -2 2916.58  188.83
   1   1  -2 2554.45  164.52
   1   1  -2 2797.24  186.56
   1   1  -2 2896.45  190.10
  -1  -1   2 2605.64  170.43
  -1  -1   2 2884.18  186.57
  -1  -1   2 2806.16  189.05
  -1  -1   2 2651.96  175.82
  -1  -1   2 2764.65  190.30
   1   1  -116005.28 1356.68
   1   1  -116354.32 1424.87
   1   1  -120869.65 1768.76
   1   1  -122516.53 1932.95
   1   1  -123195.34 1986.11
   1   1  -119081.90 1637.79
   1   1  -123045.03 1969.40
   1   1  -118816.24 1625.42
  -1  -1   116844.33 1452.95
  -1  -1   119000.52 1606.51
  -1  -1   120083.56 1726.20
  -1  -1   119728.77 1705.41
  -1  -1   116248.02 1415.62
  -1  -1   122245.29 1919.30
   1   1   0 2522.27  161.54
   1   1   0 2437.93  155.29
   1   1   0 2681.22  171.59
   1   1   0 2775.88  183.55
   1   1   0 2329.66  148.70
   1   1   0 2508.16  160.58
  -1  -1   0 2453.35  157.95
  -1  -1   0 2515.08  167.17
  -1  -1   0 2400.05  153.94
  -1  -1   0 2560.39  164.81
  -1  -1   0 2323.86  150.13
  -1  -1   0 2390.89  152.96
   1   1   1 5807.79  420.92
   1   1   1 7029.12  501.42
   1   1   1 5651.94  403.09
   1   1   1 5232.33  379.33
   1   1   1 5093.94  371.34
   1   1   1 6633.64  476.94
   1   1   1 7604.07  545.40
  -1  -1  -1 6698.00  479.07
  -1  -1  -1 6932.16  497.83
  -1  -1  -1 5761.24  415.59
  -1  -1  -1 5388.41  393.63
  -1  -1  -1 7063.94  509.27
  -1  -1  -1 5714.16  411.81
   1   1   217993.24 1473.37
   1   1   212307.99 1030.54
   1   1   219012.25 1579.69
   1   1   213869.14 1152.59
   1   1   212447.08 1042.21
   1   1   218868.19 1559.56
   1   1   214153.49 1179.68
  -1  -1  -214805.75 1229.72
  -1  -1  -219937.19 1650.32
  -1  -1  -218073.89 1496.53
  -1  -1  -214716.82 1214.90
  -1  -1  -219466.70 1594.64
  -1  -1  -213149.55 1103.60
  -1  -1  -213503.75 1116.01
  -1  -1  -214688.41 1219.04
   1   1   3 1813.05  110.12
   1   1   3 2094.52  132.65
   1   1   3 1873.00  117.11
   1   1   3 1867.71  119.11
   1   1   3 1799.95  115.83
   1   1   3 1761.80  109.66
   1   1   3 1679.13  108.41
   1   1   3 1783.71  114.01
  -1  -1  -3 1640.86  101.06
  -1  -1  -3 1755.68  112.68
  -1  -1  -3 2032.68  128.98
  -1  -1  -3 1605.91  102.18
  -1  -1  -3 1737.13  110.94
   1   1   4 1059.65   66.69
   1   1   4 1039.16   59.04
   1   1   4  955.87   60.43
   1   1   4 1039.33   67.25
   1   1   4  998.46   63.89
   1   1   4 1088.47   69.39
   1   1   4  923.39   55.46
   1   1   4 1176.13   70.18
  -1  -1  -4  990.62   62.12
  -1  -1  -4 1025.71   65.55
  -1  -1  -4  909.05   57.30
  -1  -1  -4 1078.48   68.64
  -1  -1  -4 1034.16   61.15
   1   1   5   57.36    6.42
   1   1   5   59.53    3.55
   1   1   5   56.70    4.59
   1   1   5   60.29    3.67
   1   1   5   60.27    8.88
   1   1   5   60.19    9.64
   1   1   5   59.69    7.07
   1   1   5   63.93    9.64
  -1  -1  -5   57.62    7.91
  -1  -1  -5   65.54    9.34
  -1  -1  -5   59.76    4.57
  -1  -1  -5   53.23    6.97
  -1  -1  -5   61.25   10.01
   1   1   6 6674.77  503.35
   1   1   6 6037.82  460.73
   1   1   6 5824.20  448.85
   1   1   6 5966.90  465.34
   1   1   6 6121.87  474.16
  -1  -1  -6 5739.20  434.66
  -1  -1  -6 6054.00  466.44
  -1  -1  -6 6288.33  493.59
  -1  -1  -6 5801.41  446.24
   1   1   7 1027.36   67.56
  -1  -1  -7  908.05   65.62
  -1  -1  -7  988.07   72.22
  -1  -1  -7  710.00   47.85
  -1  -1  -7 1017.51   74.51
  -1  -1  -8  756.13   76.89
  -1  -1  -8  745.65   60.82
  -1  -1  -8  685.56   52.25
  -1  -1  -9  260.30   31.11
  -1  -1  -9  277.93   31.40
  -1  -1  -9  292.42   30.71
  -1  -1 -10 1107.14   87.68
  -1  -1 -10 1180.32   90.52
   1   1  11    2.34    7.61
  -1  -1 -11    2.86    7.14
   1   2  -8  203.35   26.66
   1   2  -8  180.12   17.46
   1   2  -7 2497.01  183.27
   1   2  -7 2178.56  168.86
   1   2  -7 2434.03  175.04
   1   2  -6  106.16   13.93
   1   2  -6   85.30   12.73
   1   2  -6   73.71   17.23
   1   2  -5   43.33   10.65
   1   2  -5   49.06    9.15
   1   2  -5   42.07   14.36
   1   2  -4 1917.30  127.94
   1   2  -4 2066.63  143.78
   1   2  -4 1966.84  133.07
   1   2  -4 1909.18  123.54
  -1  -2   4 1766.24  120.34
  -1  -2   4 1843.71  129.23
  -1  -2   4 1558.46  116.23
  -1  -2   4 1568.35  105.49
   1   2  -3  771.34   49.19
   1   2  -3  781.44   50.27
   1   2  -3  716.24   41.75
   1   2  -3  843.84   55.41
   1   2  -3  758.71   48.39
   1   2  -3  752.07   45.65
   1   2  -3  743.96   41.31
  -1  -2   3  733.49   50.47
  -1  -2   3  668.23   44.27
  -1  -2   3  667.40   41.58
  -1  -2   3  645.32   44.11
  -1  -2   3  687.89   40.64
   1   2  -2 3701.33  254.38
   1   2  -2 3778.43  262.15
   1   2  -2 3714.06  260.66
   1   2  -2 3658.08  254.78
   1   2  -2 3644.02  250.29
   1   2  -2 3424.48  232.22
  -1  -2   2 3703.89  247.97
  -1  -2   2 3341.52  237.11
  -1  -2   2 3870.08  256.77
  -1  -2   2 3554.86  241.16
  -1  -2   2 3519.95  247.44
  -1  -2   2 3498.07  249.68
  -1  -2   2 3388.68  235.39
   1   2  -1 1622.33   97.29
   1   2  -1 1795.07  105.77
   1   2  -1 1597.02  100.64
   1   2  -1 1524.00   91.85
   1   2  -1 1584.41   99.24
   1   2  -1 1590.95   99.80
   1   2  -1 1446.49   85.76
   1   2  -1 1734.60  110.67
   1   2  -1 1616.40  102.13
  -1  -2   1 1524.05   98.66
  -1  -2   1 1617.65  102.96
  -1  -2   1 1526.55   91.77
  -1  -2   1 1698.61  110.10
  -1  -2   1 1641.52  105.42
   1   2   0  777.53   46.51
   1   2   0  761.58   44.88
   1   2   0  647.13   34.60
   1   2   0  806.72   49.60
   1   2   0  797.11   47.19
   1   2   0  887.25   52.71
   1   2   0  772.38   41.25
   1   2   0  753.75   43.08
  -1  -2   0  745.25   44.67
  -1  -2   0  751.71   42.57
  -1  -2   0  873.10   53.08
  -1  -2   0  799.77   48.08
  -1  -2   0  803.28   48.90
  -1  -2   0  546.40   34.19
   1   2   1 5740.61  410.07
   1   2   1 6553.80  474.16
   1   2   1 6739.04  487.97
   1   2   1 6149.25  447.30
   1   2   1 5562.14  407.05
   1   2   1 5863.48  423.24
  -1  -2  -1 4454.82  330.14
  -1  -2  -1 5577.23  408.66
  -1  -2  -1 6408.71  464.17
  -1  -2  -1 6654.76  484.14
  -1  -2  -1 5752.68  412.36
  -1  -2  -1 5733.21  418.59
  -1  -2  -1 7003.17  508.76
   1   2   210882.07  887.88
   1   2   211825.86  963.14
   1   2   215140.09 1226.38
   1   2   210788.92  885.80
   1   2   211930.97  976.19
   1   2   215067.55 1219.31
   1   2   211988.99  975.34
  -1  -2  -211159.26  908.00
  -1  -2  -211785.71  956.55
  -1  -2  -214414.68 1154.37
  -1  -2  -215530.52 1258.66
  -1  -2  -212915.77 1044.09
  -1  -2  -211874.81  969.14
  -1  -2  -215685.07 1271.82
   1   2   3   58.99    8.15
   1   2   3   52.85    5.35
   1   2   3   54.20    5.80
   1   2   3   48.65    6.68
   1   2   3   50.50    6.44
   1   2   3   48.59    6.81
   1   2   3   69.80    8.45
  -1  -2  -3   52.72    6.99
  -1  -2  -3   57.33    5.95
  -1  -2  -3   46.86    8.28
  -1  -2  -3   54.45    5.78
  -1  -2  -3   48.64    6.40
  -1  -2  -3   50.02    5.82
   1   2   4 5760.13  415.79
   1   2   4 4788.08  360.52
   1   2   4 5770.18  425.19
   1   2   4 5189.16  382.07
   1   2   4 5445.59  405.44
   1   2   4 5514.40  407.93
   1   2   4 6035.77  438.50
  -1  -2  -4 5073.76  369.58
  -1  -2  -4 5801.79  426.81
  -1  -2  -4 5344.99  397.97
  -1  -2  -4 6123.93  444.34
  -1  -2  -4 5599.12  411.43
  -1  -2  -4 5434.48  402.20
   1   2   5  102.23   16.73
   1   2   5   82.58    8.82
   1   2   5   76.38   15.15
   1   2   5   72.30   15.58
   1   2   5   62.56    4.72
   1   2   5   76.02   13.09
   1   2   5   70.07    7.37
  -1  -2  -5   72.31    9.93
  -1  -2  -5   74.61    8.49
  -1  -2  -5   78.23    9.93
  -1  -2  -5   69.78    6.50
  -1  -2  -5   68.67    8.77
   1   2   6  341.00   28.76
   1   2   6  327.59   22.13
   1   2   6  335.19   24.87
   1   2   6  347.02   23.72
   1   2   6  321.01   27.05
  -1  -2  -6  395.18   24.19
  -1  -2  -6  347.77   28.35
  -1  -2  -6  328.46   26.12
  -1  -2  -6  340.33   26.92
  -1  -2  -6  317.77   24.05
  -1  -2  -7   -0.01    5.47
  -1  -2  -7    0.81    5.36
  -1  -2  -7    0.06    5.87
  -1  -2  -8 3619.01  274.17
  -1  -2  -8 3414.85  260.67
  -1  -2  -8 3553.50  271.92
  -1  -2  -8 2966.87  221.15
  -1  -2  -9  145.61   22.04
  -1  -2  -9  133.57   20.57
  -1  -2  -9  146.75   20.54
  -1  -2 -10  702.49   61.17
  -1  -2 -10  670.92   54.75
   1   2  11   19.12   10.40
  -1  -2 -11   16.74    8.74
  -1  -2 -11   17.89   11.84
  -1  -2 -12  307.60   27.06
   1   3  -8    4.71    6.75
   1   3  -8    4.29    5.00
  -1  -3   8    2.12    4.85
   1   3  -7   92.53   16.54
   1   3  -7   95.31   13.36
   1   3  -7   88.86   13.32
   1   3  -6  443.02   39.20
   1   3  -6  429.19   36.43
   1   3  -6  407.85   35.24
   1   3  -5   47.62   11.59
   1   3  -5   47.66   10.85
   1   3  -5   49.41   13.82
   1   3  -4 2474.63  175.68
   1   3  -4 2449.93  177.13
   1   3  -4 2299.22  165.16
   1   3  -3    2.86    5.99
   1   3  -3    5.09    6.91
   1   3  -3   12.03    3.88
   1   3  -3    7.30    5.48
  -1  -3   3   20.84    6.77
  -1  -3   3    2.68    6.31
  -1  -3   3    2.17    3.52
  -1  -3   3   20.18    7.92
   1   3  -2   74.45   10.97
   1   3  -2   64.61    9.30
   1   3  -2   70.30   13.69
  -1  -3   2   67.96   11.36
  -1  -3   2   62.55    7.64
  -1  -3   2   66.17    8.04
  -1  -3   2   67.77   10.24
  -1  -3   2   65.96    9.90
   1   3  -1  300.80   21.87
   1   3  -1  236.45   14.43
   1   3  -1  285.74   20.38
   1   3  -1  326.19   21.45
   1   3  -1  222.80   12.35
   1   3  -1  301.38   22.38
   1   3  -1  231.83   13.88
   1   3  -1  261.61   15.36
  -1  -3   1  245.84   23.74
  -1  -3   1  244.64   19.24
  -1  -3   1  271.41   21.45
  -1  -3   1  291.33   29.97
  -1  -3   1  249.61   18.17
   1   3   019211.91 1687.35
   1   3   021963.29 1943.37
   1   3   022991.03 2028.95
   1   3   019578.67 1757.47
   1   3   021386.94 1903.59
   1   3   024919.66 2214.45
   1   3   020637.25 1806.15
  -1  -3   020054.15 1788.91
  -1  -3   019950.56 1793.90
  -1  -3   022628.31 2012.37
  -1  -3   023195.49 2043.01
  -1  -3   020742.72 1846.03
  -1  -3   018678.66 1680.88
   1   3   1   16.05    2.69
   1   3   1   16.66    6.19
   1   3   1   12.80    4.78
   1   3   1   16.12    6.02
   1   3   1   12.84    7.02
   1   3   1   15.55    2.91
   1   3   1   15.16    4.89
   1   3   1   16.71    2.46
  -1  -3  -1   35.08    6.14
  -1  -3  -1   33.80    4.60
  -1  -3  -1   51.50    7.55
  -1  -3  -1   15.68    3.58
  -1  -3  -1   13.71    7.88
  -1  -3  -1   20.35   10.01
  -1  -3  -1   22.70    7.40
   1   3   2 2871.68  195.49
   1   3   2 2920.69  196.04
   1   3   2 2966.08  203.83
   1   3   2 2892.36  200.09
   1   3   2 3034.44  202.76
   1   3   2 2922.95  195.74
   1   3   2 2863.49  199.84
  -1  -3  -2 2848.19  188.60
  -1  -3  -2 2323.81  161.20
  -1  -3  -2 2682.26  184.24
  -1  -3  -2 3163.60  213.71
  -1  -3  -2 3077.66  211.53
  -1  -3  -2 3167.35  214.15
  -1  -3  -2 2885.05  197.14
   1   3   3  125.68   13.16
   1   3   3  124.90   11.22
   1   3   3  153.61   11.03
   1   3   3  209.04   18.63
   1   3   3  130.36   15.61
   1   3   3  131.81   11.11
   1   3   3  119.06   10.49
  -1  -3  -3  111.90   11.94
  -1  -3  -3  134.58   12.95
  -1  -3  -3  129.53   17.40
  -1  -3  -3  128.46   11.38
  -1  -3  -3  117.41    7.14
  -1  -3  -3  203.89   12.83
  -1  -3  -3  122.40   10.08
  -1  -3  -3  116.68   12.44
   1   3   412419.19 1049.31
   1   3   413406.09 1142.53
   1   3   414184.42 1184.30
   1   3   413367.42 1143.03
   1   3   414694.28 1234.59
   1   3   412035.77 1000.20
   1   3   415007.01 1275.54
   1   3   413010.67 1109.37
  -1  -3  -414554.68 1223.94
  -1  -3  -415732.23 1317.76
  -1  -3  -414208.79 1195.91
  -1  -3  -414912.93 1253.86
  -1  -3  -413732.64 1155.85
   1   3   5  604.88   41.31
   1   3   5  513.74   31.56
   1   3   5  614.97   41.92
   1   3   5  572.55   39.86
   1   3   5  677.05   47.69
  -1  -3  -5  601.67   37.04
  -1  -3  -5  557.59   38.77
  -1  -3  -5  609.58   41.73
  -1  -3  -5  559.60   43.03
  -1  -3  -5  635.18   42.91
   1   3   6  999.55   69.90
   1   3   6  941.19   66.63
   1   3   6 1210.03   79.78
   1   3   6 1042.01   73.05
  -1  -3  -6  942.68   66.16
  -1  -3  -6  889.24   61.60
  -1  -3  -6  999.91   69.33
  -1  -3  -6  935.25   62.20
   1   3   7  123.55   18.10
  -1  -3  -7  113.39   16.88
  -1  -3  -7  111.21   13.57
  -1  -3  -7  257.90   23.17
  -1  -3  -7  107.78   11.23
   1   3   8  163.80   21.67
  -1  -3  -8  152.10   21.64
  -1  -3  -8  149.83   21.61
  -1  -3  -8  140.71   15.22
   1   3   9   51.59   14.71
  -1  -3  -9   51.80   15.47
  -1  -3  -9   55.62   15.82
   1   3  10  338.29   33.17
  -1  -3 -10  306.50   32.91
  -1  -3 -10  321.26   36.96
   1   3  11  230.06   23.08
  -1  -3 -11  201.12   23.76
  -1  -3 -11  208.78   40.14
  -1  -3 -12   89.44   16.46
  -1  -3 -12   67.81   11.51
   1   4  -8 1282.31   89.37
   1   4  -7  300.36   28.65
   1   4  -7  265.68   30.82
  -1  -4   7  257.13   25.32
   1   4  -6    2.87    9.62
   1   4  -6   25.33    9.20
   1   4  -6    0.11   11.76
   1   4  -5  440.63   49.04
   1   4  -5  488.26   43.53
   1   4  -5  484.21   41.78
   1   4  -4 4257.50  330.16
   1   4  -4 4448.37  352.44
   1   4  -4 4092.64  314.78
   1   4  -3    3.94    6.69
   1   4  -3    1.26    6.82
   1   4  -3    4.02    6.98
   1   4  -3   -0.00    4.41
   1   4  -2  585.50   41.03
   1   4  -2  635.48   45.05
   1   4  -2  628.50   45.61
   1   4  -2  625.61   46.11
  -1  -4   2  497.68   33.20
   1   4  -1  941.85   58.32
   1   4  -1  574.14   39.72
   1   4  -1  683.42   53.54
   1   4  -1  688.22   49.51
  -1  -4   1  553.85   40.52
  -1  -4   1  562.06   37.45
  -1  -4   1  563.78   40.59
  -1  -4   1  667.61   48.58
  -1  -4   1  627.31   46.84
   1   4   0   47.84    6.91
   1   4   0   26.05    7.54
   1   4   0    9.11    3.82
   1   4   0    7.98    3.84
   1   4   0   16.08    6.54
  -1  -4   0    9.25    7.09
  -1  -4   0   24.01    5.80
  -1  -4   0    9.44    5.75
  -1  -4   0    8.40    8.36
  -1  -4   0   78.46    8.85
   1   4   1 2668.17  178.92
   1   4   1 2464.44  170.20
   1   4   1 2460.37  162.43
   1   4   1 2569.26  181.42
   1   4   1 2649.50  180.15
   1   4   1 2346.52  157.00
   1   4   1 2496.59  172.68
  -1  -4  -1 2569.15  180.74
  -1  -4  -1 2826.56  195.70
  -1  -4  -1 2368.27  161.60
  -1  -4  -1 2618.86  185.13
  -1  -4  -1 2373.50  163.90
  -1  -4  -1 2348.35  161.78
   1   4   2 7444.12  581.22
   1   4   2 7441.80  576.44
   1   4   2 8121.04  636.83
   1   4   2 7236.71  575.55
   1   4   2 8158.36  634.85
   1   4   2 8000.23  629.41
   1   4   2 8430.90  647.76
   1   4   2 8200.11  628.02
   1   4   2 8134.95  626.05
  -1  -4  -2 7341.82  570.65
  -1  -4  -2 7576.79  594.12
  -1  -4  -2 8004.83  622.85
  -1  -4  -2 8275.01  645.88
  -1  -4  -2 8652.76  679.71
   1   4   3 2854.56  202.97
   1   4   3 2563.44  176.77
   1   4   3 2717.32  185.08
   1   4   3 2621.87  187.77
   1   4   3 2667.01  188.45
   1   4   3 2475.49  168.35
  -1  -4  -3 2337.51  165.43
  -1  -4  -3 2630.40  182.88
  -1  -4  -3 2623.91  182.25
  -1  -4  -3 2932.49  197.54
  -1  -4  -3 2672.49  183.88
  -1  -4  -3 2623.52  183.70
   1   4   4 1162.94   80.95
   1   4   4 1174.13   81.54
   1   4   4 1094.60   73.06
   1   4   4 1115.42   74.46
   1   4   4 1058.08   74.35
  -1  -4  -4 1050.95   82.35
  -1  -4  -4 1053.02   73.26
  -1  -4  -4 1099.09   78.77
  -1  -4  -4 1071.27   70.26
  -1  -4  -4 1121.15   75.04
  -1  -4  -4 1079.68   73.84
   1   4   5  238.06   18.20
   1   4   5  140.97   16.70
   1   4   5  280.66   31.58
   1   4   5  128.74   13.45
   1   4   5  149.39   14.88
  -1  -4  -5  151.72   17.71
  -1  -4  -5  137.99   21.98
  -1  -4  -5  145.29   14.21
  -1  -4  -5  169.34   12.72
  -1  -4  -5  150.19   16.18
  -1  -4  -5  143.06   13.76
   1   4   6 1098.57   79.20
  -1  -4  -6 1055.17   83.48
  -1  -4  -6 1014.33   73.24
  -1  -4  -6  945.42   67.72
  -1  -4  -6  996.92   72.63
   1   4   7 1729.07  126.28
  -1  -4  -7 1540.52  121.93
  -1  -4  -7 1541.96  110.32
  -1  -4  -7 1576.62  117.16
  -1  -4  -7 1579.06  115.71
   1   4   8  334.29   32.04
  -1  -4  -8  287.70   26.54
  -1  -4  -8  300.08   31.10
  -1  -4  -8  310.53   32.90
  -1  -4  -8  466.73   33.61
   1   4   9  925.66   71.73
  -1  -4  -9 1257.35  104.93
  -1  -4  -9  866.71   86.26
  -1  -4  -9  753.18   56.01
   1   4  10  269.87   37.13
  -1  -4 -10  258.88   30.39
  -1  -4 -10  236.40   30.41
   1   4  11 1754.89  131.71
  -1  -4 -11 1816.49  143.32
  -1  -4 -11 1731.55  136.30
  -1  -4 -12  149.26   20.75
  -1  -4 -12  142.83   24.03
   1   5  -6 1548.16  113.62
   1   5  -6 1451.36  104.49
  -1  -5   6 1457.62  107.15
   1   5  -5  110.66   17.56
   1   5  -5  108.14   19.03
   1   5  -5   99.51   18.08
   1   5  -4  131.45   19.73
   1   5  -4  145.27   21.64
   1   5  -4  147.23   21.03
   1   5  -3   35.69    9.66
   1   5  -3   34.71   13.29
   1   5  -3   40.68   23.46
   1   5  -3   38.11   13.36
   1   5  -2 2881.51  212.45
   1   5  -2 2734.27  201.10
   1   5  -2 2878.56  213.41
   1   5  -2 2984.68  223.36
   1   5  -1 1545.69  113.12
   1   5  -1 1500.15  106.09
   1   5  -1 1478.14  105.05
   1   5  -1 1383.70  100.75
  -1  -5   1 1550.65  105.15
   1   5   0 2219.85  162.89
   1   5   0 2083.31  151.99
   1   5   0 2158.82  152.06
   1   5   0 2198.52  153.87
  -1  -5   0 2224.56  155.48
   1   5   1  280.99   27.47
   1   5   1  251.45   19.00
   1   5   1  259.92   25.09
   1   5   1  265.85   21.45
   1   5   1  270.45   19.93
  -1  -5  -1  258.14   29.85
   1   5   2   31.08   10.61
   1   5   2   43.01   15.01
   1   5   2   22.52    4.35
   1   5   2   23.90    8.44
   1   5   2   19.74    7.12
  -1  -5  -2   27.40    5.27
  -1  -5  -2   37.59    6.02
   1   5   3 6515.47  511.74
   1   5   3 5434.15  418.58
   1   5   3 6286.94  487.37
   1   5   3 5869.10  451.75
  -1  -5  -3 6131.61  477.35
  -1  -5  -3 6609.57  513.95
   1   5   4 5298.43  401.42
   1   5   4 5091.15  387.86
   1   5   4 5347.14  416.00
   1   5   4 4426.63  337.52
  -1  -5  -4 5026.44  388.51
  -1  -5  -4 5329.59  410.98
   1   5   5  529.68   42.91
   1   5   5  432.80   30.96
   1   5   5  466.81   37.26
  -1  -5  -5  443.53   38.76
  -1  -5  -5  490.31   53.09
  -1  -5  -5  468.22   33.33
   1   5   6   59.32   15.10
  -1  -5  -6   55.21   10.51
  -1  -5  -6   58.26   13.27
  -1  -5  -6   69.23   15.32
  -1  -5  -6   55.07   10.35
   1   5   7    5.93    9.47
  -1  -5  -7   13.53    8.31
  -1  -5  -7    4.51    8.20
  -1  -5  -7    3.66    9.06
  -1  -5  -7    5.18    7.57
   1   5   8   22.36   11.03
  -1  -5  -8   20.11   10.62
  -1  -5  -8   31.20   10.98
  -1  -5  -8   16.27    9.53
  -1  -5  -8   13.35   23.74
   1   5   9  136.78   18.75
  -1  -5  -9  117.36   16.74
  -1  -5  -9  120.09   19.28
  -1  -5  -9  118.81   20.07
  -1  -5  -9  132.07   18.00
   1   5  10  172.11   20.02
   1   5  10  131.43   14.86
  -1  -5 -10  169.50   24.48
  -1  -5 -10  169.79   22.86
  -1  -5 -10  154.64   14.61
  -1  -5 -11 2847.74  223.88
  -1  -5 -11 2972.01  234.96
   1   6  -5  300.09   28.37
   1   6  -5  282.30   27.33
  -1  -6   5  280.42   30.55
   1   6  -4 2241.18  166.27
   1   6  -4 2444.76  196.55
  -1  -6   4 2222.66  169.10
   1   6  -3   45.57   13.14
   1   6  -3   64.93   11.04
   1   6  -3   60.04   15.78
  -1  -6   3   -0.07   14.32
   1   6  -2  460.43   37.47
   1   6  -2  411.57   34.88
   1   6  -2  392.58   34.18
   1   6  -2  421.06   38.52
   1   6  -1  100.69   14.05
   1   6  -1   95.90   18.71
   1   6  -1   80.33   14.10
   1   6  -1   80.24   19.30
   1   6   0   35.75    9.68
   1   6   0   23.49   13.51
   1   6   0   31.68   14.31
   1   6   0   22.35   13.56
  -1  -6   0   29.51    7.06
   1   6   1  450.32   42.88
   1   6   1  405.08   37.62
   1   6   1  366.94   28.02
   1   6   1  386.29   28.02
  -1  -6  -1  431.43   32.83
   1   6   2  151.77   25.88
   1   6   2  123.28   17.90
   1   6   2  153.19   22.17
  -1  -6  -2  122.59   16.98
   1   6   3 7771.43  637.18
   1   6   3 8167.27  696.52
   1   6   3 8223.20  672.61
  -1  -6  -3 7958.22  651.87
   1   6   4 4953.48  400.31
   1   6   4 5046.67  401.34
   1   6   4 4786.96  374.10
  -1  -6  -4 4688.40  389.97
   1   6   512982.78 1132.54
   1   6   513020.34 1135.66
   1   6   513432.74 1192.08
  -1  -6  -514498.23 1280.55
   1   6   6 1817.48  146.66
   1   6   6 1642.28  122.72
  -1  -6  -6 1772.55  140.35
   1   6   7   96.86   20.92
   1   6   7   -0.72   23.78
   1   6   7   90.09   15.60
  -1  -6  -7   90.53   18.18
  -1  -6  -7  138.61   14.31
   1   6   8  153.60   20.76
   1   6   8  137.32   21.83
   1   6   8  136.31   18.40
  -1  -6  -8  150.10   17.15
  -1  -6  -8  146.70   20.59
   1   6   9  315.54   28.69
   1   6   9  283.26   28.50
   1   6   9  304.99   28.95
  -1  -6  -9  378.72   33.23
  -1  -6  -9  326.35   30.38
   1   6  10  121.38   14.19
   1   6  10  106.47   14.74
   1   6  10  116.73   17.43
  -1  -6 -10  117.41   13.60
  -1  -6 -10  119.78   20.21
   1   6  11   38.04   12.08
  -1  -6 -11   40.37   10.80
   1   7  -3 5241.66  401.15
   1   7  -3 4802.70  361.49
   1   7  -3 5539.21  428.87
  -1  -7   3 5305.83  413.85
   1   7  -2 4004.24  311.70
   1   7  -2 3792.96  286.35
   1   7  -2 4029.87  298.65
  -1  -7   2 3842.48  293.44
   1   7  -1  287.05   30.89
   1   7  -1  305.59   23.97
   1   7  -1  299.13   33.21
  -1  -7   1  286.11   27.31
   1   7   0  157.42   24.41
   1   7   0  170.41   24.83
  -1  -7   0  150.68   16.49
   1   7   1  120.24   22.11
   1   7   1  117.68   39.33
  -1  -7  -1  113.66   12.58
   1   7   2  361.18   39.29
   1   7   2  414.80   53.93
   1   7   2  305.85   25.08
  -1  -7  -2  372.19   29.87
   1   7   3  308.43   33.76
   1   7   3  260.98   25.16
   1   7   3  272.46   29.85
  -1  -7  -3  283.71   26.94
   1   7   4  895.94   72.32
   1   7   4  837.50   64.29
   1   7   4  830.46   65.87
  -1  -7  -4  856.54   66.89
   1   7   5  922.27   72.63
   1   7   5  833.51   61.58
   1   7   5  875.19   72.10
  -1  -7  -5  865.40   71.14
   1   7   6  690.64   60.19
   1   7   6  712.37   69.99
  -1  -7  -6  653.11   56.79
   1   7   7  803.13   62.14
   1   7   7  722.29   62.63
   1   7   7  691.69   49.97
  -1  -7  -7  791.44   63.64
   1   7   8   92.95   14.68
   1   7   8   78.94   11.24
   1   7   8   79.88   17.42
  -1  -7  -8   82.24   17.18
   1   7   9  132.07   22.11
   1   7   9  123.29   18.69
   1   7   9  338.95   36.45
  -1  -7  -9  135.05   18.93
   1   7  10  163.00   15.78
   1   7  10  134.23   22.01
  -1  -7 -10  158.82   15.70
   1   8   0  142.06   19.42
   1   8   0  143.01   22.96
   1   8   1   82.54   31.96
   1   8   1   65.53   16.12
   1   8   2  387.33   36.01
   1   8   2  359.86   34.62
   1   8   3   68.96   15.27
   1   8   3   82.14   15.86
   1   8   3   92.93   17.41
  -1  -8  -3   79.41   17.59
   1   8   4    0.87    7.79
   1   8   4    0.00    6.41
   1   8   4    2.45    5.69
  -1  -8  -4    1.45   10.96
   1   8   5 1350.82   98.47
   1   8   5 1243.15   87.34
   1   8   5 1130.30   85.49
  -1  -8  -5 1257.66  106.04
   1   8   6  330.44   33.07
   1   8   6  171.65   20.76
  -1  -8  -6  159.02   21.95
   1   8   7  724.86   53.27
   1   8   7  262.80   24.60
  -1  -8  -7  268.33   29.46
   1   8   8   57.67   14.39
  -1  -8  -8   71.94   15.15
   2  -7  -7   72.77   11.79
  -2   7   7   73.95   13.79
   2  -7  -6   56.21   14.27
  -2   7   6   66.13   13.52
  -2   7   6   55.66   11.76
  -2   7   5   95.91   16.13
  -2   7   5  105.19   16.59
  -2   7   4   84.88   16.57
  -2   7   4  101.59   16.29
   2  -7  -3   38.59    7.99
  -2   7   3   60.01   21.94
  -2   7   3   85.20   15.03
   2  -7  -2  144.13   16.32
  -2   7   2  160.82   18.34
  -2   7   2  149.26   30.25
   2  -7  -1  194.44   21.28
   2  -7  -1  198.47   16.59
  -2   7   1  222.76   20.76
  -2   7   1  199.80   20.60
   2  -7   0  219.35   19.21
   2  -7   0  215.03   26.71
  -2   7   0  230.60   19.10
  -2   7   0  211.90   18.27
   2  -6  -9  407.54   36.30
  -2   6   9  428.02   37.20
   2  -6  -8   28.41    6.74
   2  -6  -8   29.31   20.59
  -2   6   8   32.95   13.79
   2  -6  -7   36.90   11.27
  -2   6   7   34.20    8.51
  -2   6   7   40.55   14.39
   2  -6  -6    1.03    7.61
  -2   6   6   20.13    7.81
  -2   6   6    1.69   10.75
   2  -6  -5    6.86    6.43
  -2   6   5   13.03   10.90
  -2   6   5    5.49    8.66
   2  -6  -4  212.05   18.10
  -2   6   4  226.48   25.10
  -2   6   4  232.88   25.53
  -2   6   3   11.71    7.15
  -2   6   3   27.93   12.33
  -2   6   3   96.97   15.47
   2  -6  -2  286.60   23.55
  -2   6   2  340.95   32.21
  -2   6   2  318.25   28.13
  -2   6   2  313.77   31.84
   2  -6  -1 1049.79   75.35
  -2   6   1  940.60   72.26
  -2   6   1 1079.73   82.68
  -2   6   1 1164.83   98.26
   2  -6   0  203.42   22.40
  -2   6   0  235.67   24.58
  -2   6   0  222.68   34.88
  -2   6   0  197.73   25.05
   2  -6   1  593.84   47.81
  -2   6  -1  641.47   48.28
  -2   6  -1  567.51   48.15
  -2   6  -1  606.27   44.95
   2  -6   2 1188.23   88.31
   2  -6   2 1209.07   90.90
  -2   6  -2 1319.13   92.21
  -2   6  -2 1226.20   82.23
  -2   6  -2 1147.14   82.90
   2  -6   3  602.24   58.67
   2  -6   3  603.44   46.58
  -2   6  -3  621.01   48.71
  -2   6  -3  637.31   48.48
   2  -5 -10  108.01   16.67
   2  -5 -10  110.52   15.55
  -2   5  10   94.63   14.24
   2  -5  -9   51.44   13.13
   2  -5  -9   54.76   15.64
  -2   5   9   53.26   14.59
   2  -5  -8   27.43   10.44
   2  -5  -8   38.48   13.57
  -2   5   8   26.92   12.87
   2  -5  -7  155.89   17.61
   2  -5  -7  152.21   21.26
  -2   5   7  132.48   20.39
  -2   5   7  169.83   23.09
   2  -5  -6 1155.19   87.26
   2  -5  -6 1202.47   85.65
  -2   5   6 1107.56   82.88
  -2   5   6 1341.08  102.14
   2  -5  -5   33.17   10.62
   2  -5  -5   34.11    7.55
  -2   5   5   31.87   11.39
  -2   5   5   37.94   15.15
   2  -5  -4  117.45   14.56
  -2   5   4  118.51   20.45
  -2   5   4  118.82   17.95
   2  -5  -3   48.13    8.09
   2  -5  -3   55.20    8.37
  -2   5   3   57.12   14.23
  -2   5   3   43.16    8.05
  -2   5   3   55.19   15.85
   2  -5  -2  997.96   77.92
  -2   5   2  891.43   65.06
  -2   5   2  985.08   80.33
  -2   5   2 1066.25   80.44
   2  -5  -1  414.67   33.62
  -2   5   1  391.61   35.44
  -2   5   1  421.92   39.51
  -2   5   1  455.17   39.61
   2  -5   0  230.70   24.02
  -2   5   0  223.11   25.44
  -2   5   0  239.83   25.58
  -2   5   0  263.51   40.40
   2  -5   1  120.41   18.31
  -2   5  -1  125.09   13.22
  -2   5  -1  113.00   18.99
  -2   5  -1  131.64   18.78
   2  -5   2    4.68    5.86
   2  -5   2    1.48    8.75
  -2   5  -2    5.41    8.08
  -2   5  -2    4.12    9.04
  -2   5  -2    0.72    5.57
  -2   5  -2    5.43    6.06
   2  -5   3   74.47   17.16
   2  -5   3  105.08   15.02
  -2   5  -3  192.62   19.19
  -2   5  -3   68.90   15.08
  -2   5  -3   84.01   13.24
   2  -5   4    2.18    8.50
   2  -5   4    7.60    9.35
   2  -5   4   13.86    8.05
  -2   5  -4    1.80    7.95
  -2   5  -4    4.92    7.51
   2  -5   5  628.48   48.17
   2  -5   5  534.93   42.42
  -2   5  -5  564.29   39.80
  -2   5  -5  546.74   40.69
   2  -4 -10   77.65   14.46
   2  -4 -10   86.38   15.62
  -2   4  10   57.41   19.55
   2  -4  -9   37.05   23.30
   2  -4  -9   42.24   14.56
  -2   4   9   33.51   11.17
   2  -4  -8  186.38   23.87
   2  -4  -8  186.12   26.01
  -2   4   8  184.82   22.77
   2  -4  -7  577.65   50.74
   2  -4  -7  582.58   48.47
  -2   4   7  608.87   50.81
   2  -4  -6    8.61    9.69
   2  -4  -6   10.26   11.52
  -2   4   6   33.62    7.14
  -2   4   6   10.50   11.87
   2  -4  -5  174.46   19.89
   2  -4  -5  166.66   25.82
  -2   4   5  198.42   18.57
  -2   4   5  173.19   22.51
   2  -4  -4 1062.75   84.18
   2  -4  -4 1178.95   80.85
  -2   4   4 1237.42   91.49
  -2   4   4 1080.97   77.85
   2  -4  -3 3323.18  241.79
   2  -4  -3 3700.45  264.80
   2  -4  -3 3660.71  273.13
  -2   4   3 3463.97  257.26
  -2   4   3 3936.49  290.96
  -2   4   3 2807.89  205.18
   2  -4  -2  983.73   69.79
   2  -4  -2  938.56   72.06
  -2   4   2  946.74   69.26
  -2   4   2  829.18   58.24
  -2   4   2 1069.70   77.77
   2  -4  -1    0.97    7.03
  -2   4   1   51.80   10.74
  -2   4   1    0.14    7.03
  -2   4   1   -0.02    9.46
   2  -4   0   41.16   12.43
  -2   4   0   38.22   12.75
  -2   4   0   40.56   13.54
  -2   4   0   42.97   14.46
   2  -4   114325.51 1254.06
   2  -4   114224.95 1234.78
  -2   4  -115710.91 1366.02
  -2   4  -113544.73 1173.56
  -2   4  -114453.78 1266.71
  -2   4  -114689.96 1309.28
   2  -4   2 1230.66  100.02
  -2   4  -2 1406.33  105.40
  -2   4  -2 1205.27   88.82
  -2   4  -2 1249.08   88.07
  -2   4  -2 1191.73   92.91
  -2   4  -2 1217.02   85.99
   2  -4   3 5289.67  416.70
  -2   4  -3 5339.47  413.79
  -2   4  -3 5319.76  410.10
  -2   4  -3 5054.65  392.91
  -2   4  -3 5140.73  404.07
  -2   4  -3 5345.98  433.06
   2  -4   4  193.01   21.10
   2  -4   4  201.15   25.27
   2  -4   4  206.62   23.76
  -2   4  -4  216.88   23.64
  -2   4  -4  220.47   22.92
  -2   4  -4  190.16   16.39
   2  -4   5  153.93   23.04
   2  -4   5  114.21   15.07
   2  -4   5  117.51   18.55
  -2   4  -5  208.35   28.79
  -2   4  -5  125.67   18.23
   2  -4   6  440.20   40.78
   2  -4   6  332.80   28.64
  -2   4  -6  355.19   31.57
  -2   4  -6  359.47   29.95
   2  -4   7    1.61    6.95
  -2   4  -7    0.14    3.58
  -2   4  -7    0.60    5.11
   2  -3 -11  183.53   18.51
   2  -3 -10   33.59   11.78
   2  -3 -10   36.62   17.39
  -2   3  10   22.60    7.18
   2  -3  -9  143.58   19.95
   2  -3  -9  115.68   19.47
  -2   3   9  120.79   15.14
   2  -3  -8  450.44   43.01
   2  -3  -8  412.72   38.77
  -2   3   8  407.50   35.84
   2  -3  -7 3150.88  241.56
   2  -3  -7 3101.62  238.33
  -2   3   7 3042.92  231.67
   2  -3  -6  676.45   55.36
   2  -3  -6  676.06   56.57
  -2   3   6  698.79   54.69
   2  -3  -5 5593.13  433.58
   2  -3  -5 5303.34  414.28
  -2   3   5 5766.29  447.30
  -2   3   5 4843.00  371.91
   2  -3  -4  196.63   14.92
   2  -3  -4  212.89   16.02
   2  -3  -4  230.77   20.31
   2  -3  -4  213.27   20.55
  -2   3   4  210.03   17.67
  -2   3   4  244.02   23.74
   2  -3  -3 4290.43  317.74
   2  -3  -3 4426.23  320.05
   2  -3  -3 4537.28  333.05
   2  -3  -3 3937.74  286.47
  -2   3   3 4226.12  311.37
  -2   3   3 4748.85  347.50
  -2   3   3 3366.01  244.04
  -2   3   3 4808.89  364.06
  -2   3   3 3830.03  282.19
   2  -3  -2  158.48   14.13
   2  -3  -2  179.37   14.81
   2  -3  -2  193.17   20.24
   2  -3  -2  176.85   13.77
   2  -3  -2  177.59   18.28
  -2   3   2  179.70   19.51
  -2   3   2  158.54   15.51
  -2   3   2  196.99   15.70
  -2   3   2  180.41   17.84
  -2   3   2  145.77   12.09
   2  -3  -1 3456.04  250.13
   2  -3  -1 3938.67  276.56
   2  -3  -1 4187.41  298.25
   2  -3  -1 3769.35  272.23
   2  -3  -1 3908.05  274.67
   2  -3  -1 3517.27  250.99
  -2   3   1 3569.44  261.88
  -2   3   1 3937.73  277.24
  -2   3   1 3766.54  268.66
  -2   3   1 3649.37  272.39
  -2   3   1 3348.24  242.09
  -2   3   1 3631.97  265.33
  -2   3   1 3819.82  270.11
  -2   3   1 4035.18  291.65
   2  -3   0    2.43    5.40
   2  -3   0   17.50    6.27
   2  -3   0    3.58    5.46
   2  -3   0    3.19    3.76
   2  -3   0    4.00    5.70
   2  -3   0    7.46    3.78
  -2   3   0    3.95    5.61
  -2   3   0    2.29    5.33
  -2   3   0    5.72    2.76
  -2   3   0   10.29    2.93
  -2   3   0    6.72    6.18
  -2   3   0   -0.05    6.48
  -2   3   0    4.79    2.64
   2  -3   1 2332.29  161.89
   2  -3   1 2420.91  170.56
   2  -3   1 2475.54  172.22
  -2   3  -1 2116.58  145.17
  -2   3  -1 2637.09  184.49
  -2   3  -1 2526.16  177.92
  -2   3  -1 1918.78  133.23
  -2   3  -1 2730.59  191.44
   2  -3   2 2563.86  197.70
  -2   3  -2 2661.11  198.87
  -2   3  -2 2410.31  172.06
  -2   3  -2 2533.62  179.21
  -2   3  -2 2831.92  204.90
  -2   3  -2 2555.15  186.01
   2  -3   311714.12 1001.83
  -2   3  -310125.68  855.05
  -2   3  -311033.49  921.86
  -2   3  -311832.47 1005.68
  -2   3  -311348.52  957.30
  -2   3  -311798.72  985.81
   2  -3   4  457.47   51.33
  -2   3  -4  518.34   43.17
  -2   3  -4  460.63   39.65
  -2   3  -4  424.61   35.52
  -2   3  -4  491.23   40.23
  -2   3  -4  449.18   41.01
   2  -3   5 1412.96  102.30
   2  -3   5 1305.48   94.50
  -2   3  -5 1429.57  106.92
  -2   3  -5 1412.82  107.73
  -2   3  -5 1396.74  105.77
   2  -3   6  260.33   23.99
   2  -3   6  234.15   20.53
   2  -3   6  450.17   41.65
  -2   3  -6  278.16   27.47
  -2   3  -6  280.29   40.76
   2  -3   7   11.37   12.85
   2  -3   7   10.26    5.98
  -2   3  -7    8.71    8.67
  -2   3  -7    9.08    9.90
   2  -3   8 1431.87  106.77
  -2   3  -8 1252.62   88.95
  -2   3  -8 1222.33   90.76
   2  -2 -11  734.32   49.59
   2  -2 -10  271.75   22.31
   2  -2 -10  253.80   24.15
   2  -2  -9 2227.91  161.50
   2  -2  -9 1860.97  138.57
  -2   2   9 1407.27  102.42
   2  -2  -8   94.59   16.94
   2  -2  -8  110.51   17.08
  -2   2   8   92.25   13.44
   2  -2  -7  163.12   21.38
   2  -2  -7  161.76   16.74
   2  -2  -7  178.56   22.34
   2  -2  -6   26.61    7.86
   2  -2  -6   25.68   11.63
   2  -2  -6   28.93   12.42
  -2   2   6    0.05    9.06
   2  -2  -515975.77 1391.65
   2  -2  -516248.77 1442.28
   2  -2  -516369.63 1454.94
  -2   2   516906.38 1485.31
   2  -2  -4   21.92    5.45
   2  -2  -4   21.13    8.22
   2  -2  -4   27.02    8.89
  -2   2   4   25.23    9.67
  -2   2   4   23.74    4.56
  -2   2   4   23.48    7.61
  -2   2   4   27.72    6.14
  -2   2   4   25.37    9.46
   2  -2  -311750.21  981.99
   2  -2  -311085.24  914.03
   2  -2  -312802.86 1054.62
   2  -2  -312942.31 1077.08
   2  -2  -311854.62  988.07
  -2   2   313126.36 1088.10
  -2   2   312398.26 1028.65
  -2   2   313381.71 1119.18
  -2   2   312612.65 1051.38
  -2   2   312516.20 1048.46
   2  -2  -2 1334.07   86.89
   2  -2  -2 1298.65   78.38
   2  -2  -2 1458.26   93.20
   2  -2  -2 1142.73   75.65
   2  -2  -2 1282.45   82.17
   2  -2  -2 1362.86   83.12
   2  -2  -2 1168.54   75.88
  -2   2   2 1123.97   74.83
  -2   2   2 1209.49   81.70
  -2   2   2 1375.51   97.24
  -2   2   2 1452.95   94.51
  -2   2   2 1083.05   69.97
   2  -2  -1  162.73   14.07
   2  -2  -1  251.61   14.94
   2  -2  -1  177.32   14.65
   2  -2  -1  170.37   13.47
   2  -2  -1  220.90   11.88
   2  -2  -1  189.05   12.51
   2  -2  -1  189.64   15.24
   2  -2  -1  186.84   15.37
  -2   2   1  207.90   14.40
  -2   2   1  161.79   12.72
  -2   2   1  164.43   20.11
  -2   2   1  171.42   18.79
  -2   2   1  180.94   15.41
   2  -2   0 2684.46  178.86
   2  -2   0 2797.15  189.56
   2  -2   0 2388.09  164.94
   2  -2   0 2686.15  183.84
   2  -2   0 2591.70  184.57
   2  -2   0 2634.21  178.43
  -2   2   0 2751.27  185.64
  -2   2   0 2627.59  182.68
  -2   2   0 2479.42  170.44
  -2   2   0 2368.69  164.16
  -2   2   0 2670.95  181.70
  -2   2   0 3070.86  202.61
  -2   2   0 2681.22  190.70
   2  -2   1   13.30    6.65
   2  -2   1    5.33    3.62
   2  -2   1    7.84    4.73
   2  -2   1    4.23    4.79
   2  -2   1   13.34    5.46
   2  -2   1    0.10    4.24
   2  -2   1    3.41    6.50
  -2   2  -1    3.78    2.54
  -2   2  -1    4.67    4.88
  -2   2  -1    3.58    4.69
  -2   2  -1    6.87    2.95
  -2   2  -1    5.73    5.11
  -2   2  -1    3.69    2.94
   2  -2   2   62.06   15.14
   2  -2   2   70.34   10.23
   2  -2   2   65.20   10.15
   2  -2   2   65.99   11.15
   2  -2   2   65.18   11.90
   2  -2   2   76.50    9.53
  -2   2  -2   66.56   10.65
  -2   2  -2   73.37   14.70
  -2   2  -2   62.20    9.47
  -2   2  -2   64.39    8.07
  -2   2  -2   70.58   11.15
  -2   2  -2   54.41    8.12
  -2   2  -2   89.82    6.26
   2  -2   3  247.14   21.16
   2  -2   3  211.61   19.41
  -2   2  -3  234.78   21.77
  -2   2  -3  225.42   20.24
  -2   2  -3  236.32   18.60
  -2   2  -3  193.18   16.75
  -2   2  -3  211.08   19.36
   2  -2   4 2860.15  206.35
  -2   2  -4 2949.29  216.08
  -2   2  -4 2877.11  214.08
  -2   2  -4 2739.79  201.12
  -2   2  -4 2968.79  215.43
   2  -2   5    5.79   12.89
   2  -2   5   31.99    7.91
  -2   2  -5    7.76   10.00
  -2   2  -5    8.17   10.60
  -2   2  -5    9.76    9.78
  -2   2  -5    7.83    6.48
   2  -2   6 1178.56   83.27
   2  -2   6 1266.35   88.49
  -2   2  -6 1265.84  109.78
  -2   2  -6 1286.09  110.70
   2  -2   7  114.26   20.31
  -2   2  -7   53.91   15.14
  -2   2  -7   54.29   14.83
   2  -2   8   71.68   16.64
  -2   2  -8   51.05   14.94
  -2   2  -8   69.55   23.31
   2  -2   9   45.76   13.05
  -2   2  -9   44.47   11.40
  -2   2  -9   40.76   13.31
   2  -1 -10  169.31   15.25
   2  -1  -9  345.52   27.51
   2  -1  -9  357.35   29.08
   2  -1  -8   78.02   13.96
   2  -1  -8   64.38   13.26
   2  -1  -7  328.46   28.37
   2  -1  -7  375.75   31.05
   2  -1  -7  278.75   21.43
   2  -1  -6  314.08   28.00
   2  -1  -6  274.40   19.08
   2  -1  -6  265.61   24.25
   2  -1  -6  265.29   20.32
   2  -1  -5   72.22    7.87
   2  -1  -5   30.24    9.95
   2  -1  -5   27.02   18.58
   2  -1  -4  976.17   62.42
   2  -1  -4  947.25   63.96
   2  -1  -4 1070.94   68.85
   2  -1  -4  952.36   64.68
  -2   1   4 1134.29   73.08
  -2   1   4  945.01   65.18
  -2   1   4 1100.61   74.21
   2  -1  -3  771.29   49.51
   2  -1  -3  779.75   45.32
   2  -1  -3  737.17   48.81
   2  -1  -3  907.62   54.95
   2  -1  -3  768.80   50.54
   2  -1  -3  873.31   51.10
   2  -1  -3  787.40   47.06
  -2   1   3  710.71   48.32
  -2   1   3  684.16   43.21
  -2   1   3  787.12   49.39
  -2   1   3  860.29   56.53
  -2   1   3  857.78   54.55
   2  -1  -2 6158.07  466.63
   2  -1  -2 6463.67  477.10
   2  -1  -2 6260.39  459.98
   2  -1  -2 6175.71  456.35
   2  -1  -2 5969.60  445.61
   2  -1  -2 6000.31  454.71
   2  -1  -2 6423.31  473.26
  -2   1   2 5889.75  435.87
  -2   1   2 5820.88  445.89
  -2   1   2 5607.44  418.00
  -2   1   2 6564.76  491.87
  -2   1   2 6712.76  501.97
   2  -1  -1  136.21   11.28
   2  -1  -1  163.77   12.36
   2  -1  -1  141.42   10.19
   2  -1  -1  161.86   13.26
   2  -1  -1  150.83   11.35
   2  -1  -1  148.86   10.09
   2  -1  -1  143.29   11.78
   2  -1  -1  133.05    9.69
  -2   1   1  160.22   11.59
  -2   1   1  140.01   10.38
  -2   1   1  137.36   10.38
  -2   1   1  159.09   13.23
  -2   1   1  143.92   12.11
   2  -1   0  766.07   48.93
   2  -1   0  887.12   55.05
   2  -1   0  970.21   60.28
   2  -1   0  912.48   55.44
   2  -1   0  898.02   57.45
   2  -1   0  836.88   47.59
  -2   1   0  819.56   51.26
  -2   1   0  810.73   50.42
  -2   1   0  777.35   53.13
  -2   1   0  960.53   56.49
  -2   1   0  838.13   55.44
   2  -1   1  887.82   57.72
   2  -1   1  908.63   58.43
   2  -1   1 1011.23   66.13
   2  -1   1  979.50   59.16
   2  -1   1  937.34   61.88
   2  -1   1  992.06   64.27
   2  -1   1  978.33   61.57
   2  -1   1  947.20   60.83
  -2   1  -1  948.47   59.97
  -2   1  -1  977.33   60.95
  -2   1  -1  922.61   59.39
  -2   1  -1  940.30   60.02
  -2   1  -1 1050.02   60.10
  -2   1  -1  916.49   58.18
   2  -1   233845.35 3154.94
   2  -1   227405.99 2562.73
   2  -1   220749.64 1968.88
   2  -1   220843.57 1958.55
   2  -1   236943.43 3449.47
   2  -1   229007.17 2712.09
   2  -1   229237.09 2727.07
  -2   1  -230773.40 2877.85
  -2   1  -236644.39 3402.47
  -2   1  -229699.48 2758.84
  -2   1  -234492.65 3215.39
  -2   1  -234380.35 3193.72
  -2   1  -224415.00 2284.51
   2  -1   3   56.65   13.73
   2  -1   3   67.03    9.81
   2  -1   3   64.59   15.40
   2  -1   3   56.76   10.89
   2  -1   3   53.57   10.19
  -2   1  -3   60.95    6.43
  -2   1  -3   63.78    9.22
  -2   1  -3   54.06   10.01
  -2   1  -3   59.56    7.59
  -2   1  -3   53.49    9.09
   2  -1   4 1013.48   73.04
   2  -1   4 1078.20   75.56
   2  -1   4 1057.52   73.47
   2  -1   4  927.12   62.83
   2  -1   4 1011.00   77.01
   2  -1   4 1049.18   74.81
  -2   1  -4 1058.98   73.21
  -2   1  -4 1083.75   72.80
  -2   1  -4 1048.73   65.95
  -2   1  -4  937.51   64.24
  -2   1  -4 1004.78   65.49
  -2   1  -4  961.73   66.67
   2  -1   5   84.19   15.02
   2  -1   5   94.63   11.02
  -2   1  -5   88.70   14.71
  -2   1  -5  123.03   15.91
  -2   1  -5   80.84   14.05
  -2   1  -5   81.14   11.07
   2  -1   6 6312.51  493.70
   2  -1   6 6082.71  482.35
  -2   1  -6 6892.82  563.28
  -2   1  -6 6175.39  482.23
  -2   1  -6 6553.16  523.50
   2  -1   7   16.53   12.09
  -2   1  -7   13.67   12.46
  -2   1  -7   12.11   11.87
   2  -1   8    3.38    8.62
  -2   1  -8    1.82    8.48
  -2   1  -8    3.86    9.14
   2  -1   9    0.20    7.92
  -2   1  -9    6.00    8.34
  -2   1  -9    6.44    9.27
  -2   1 -10  311.31   30.43
  -2   1 -10  296.26   36.05
   2   0  -8  179.08   16.62
   2   0  -8  165.04   15.01
   2   0  -7  221.70   19.91
   2   0  -7  160.74   22.35
   2   0  -6 7790.88  615.98
   2   0  -6 7624.99  613.09
   2   0  -6 7152.39  572.58
   2   0  -5  492.48   34.62
   2   0  -5  466.83   31.63
   2   0  -5  410.40   30.43
   2   0  -5  516.53   39.33
   2   0  -4 5307.83  388.87
   2   0  -4 7295.06  530.92
   2   0  -4 4973.30  369.12
   2   0  -4 5333.31  398.35
   2   0  -4 4433.19  323.04
  -2   0   4 4990.14  364.90
  -2   0   4 4368.15  329.32
  -2   0   4 5076.04  375.47
  -2   0   4 4794.87  361.47
  -2   0   4 5147.58  383.82
   2   0  -3 2425.39  166.34
   2   0  -3 2345.43  152.51
   2   0  -3 2403.48  156.70
   2   0  -3 2816.57  188.56
   2   0  -3 2538.67  175.33
   2   0  -3 2643.80  180.35
  -2   0   3 2567.85  182.74
  -2   0   3 2512.19  158.87
  -2   0   3 2470.75  172.39
  -2   0   3 2985.61  201.15
   2   0  -216145.47 1359.03
   2   0  -214808.28 1248.30
   2   0  -216787.67 1405.65
   2   0  -212932.74 1096.29
   2   0  -215730.13 1327.47
   2   0  -215721.61 1312.38
  -2   0   215192.34 1283.47
  -2   0   215668.79 1304.41
  -2   0   213733.83 1163.63
  -2   0   214232.53 1191.66
  -2   0   215831.01 1343.16
   2   0  -1  377.88   24.86
   2   0  -1  421.38   26.08
   2   0  -1  427.79   25.76
   2   0  -1  396.65   23.58
   2   0  -1  409.80   25.87
   2   0  -1  372.61   22.79
   2   0  -1  386.47   24.39
  -2   0   1  407.40   26.54
  -2   0   1  380.88   22.36
  -2   0   1  508.41   31.80
  -2   0   1  411.44   23.27
  -2   0   1  405.58   25.97
  -2   0   1  335.39   22.88
   2   0   0  783.58   47.85
   2   0   0  742.11   46.07
   2   0   0  795.36   43.23
   2   0   0  867.54   57.09
   2   0   0  756.09   46.29
   2   0   0  876.70   53.25
   2   0   0  801.39   43.57
   2   0   0  825.15   48.98
   2   0   0  899.45   54.30
  -2   0   0  727.02   45.31
  -2   0   0  765.07   46.16
  -2   0   0  695.70   44.05
  -2   0   0  763.70   44.57
  -2   0   0  820.55   49.21
  -2   0   0  875.23   59.28
   2   0   1 1415.60   93.59
   2   0   1 1165.70   73.83
   2   0   1 1136.90   71.82
   2   0   1 1278.03   76.50
   2   0   1 1279.69   80.86
   2   0   1 1302.43   81.84
   2   0   1 1221.15   76.18
   2   0   1 1217.19   77.21
  -2   0  -1 1302.70   81.95
  -2   0  -1 1145.82   72.52
  -2   0  -1 1150.25   72.55
  -2   0  -1 1235.86   74.20
  -2   0  -1 1115.38   71.09
  -2   0  -1 1205.12   76.27
   2   0   2 3522.52  246.21
   2   0   2 3348.86  233.14
   2   0   2 3521.11  248.77
   2   0   2 3743.44  257.85
   2   0   2 3524.17  247.53
   2   0   2 3766.26  263.84
   2   0   2 3807.77  266.10
   2   0   2 3745.78  261.81
  -2   0  -2 3647.14  251.76
  -2   0  -2 3340.37  231.64
  -2   0  -2 3488.61  239.73
  -2   0  -2 3474.47  242.64
  -2   0  -2 2744.16  184.03
  -2   0  -2 3824.24  254.26
  -2   0  -2 3750.41  260.83
   2   0   3   14.01    4.24
   2   0   3    3.70    6.92
   2   0   3   -0.06    6.09
   2   0   3    0.12    5.65
   2   0   3    3.66    6.31
   2   0   3    3.03    7.09
   2   0   3   40.82   12.14
  -2   0  -3    2.31   10.54
  -2   0  -3    2.43    4.48
  -2   0  -3    4.83    5.68
  -2   0  -3    4.14    4.86
   2   0   426024.33 2396.69
   2   0   421766.49 2038.67
   2   0   426126.19 2412.31
   2   0   427012.59 2498.99
   2   0   422460.77 2105.18
   2   0   428625.42 2644.76
   2   0   425858.96 2399.45
  -2   0  -426754.18 2477.60
  -2   0  -425415.34 2358.64
  -2   0  -423073.77 2145.34
  -2   0  -428779.24 2650.65
   2   0   5  423.66   33.39
   2   0   5  351.93   22.66
   2   0   5  407.69   33.25
   2   0   5  348.67   29.54
   2   0   5  386.07   31.24
  -2   0  -5  396.46   31.14
  -2   0  -5  377.71   26.21
  -2   0  -5  329.63   25.56
  -2   0  -5  401.50   31.22
   2   0   6  224.14   23.88
   2   0   6  187.39   15.11
  -2   0  -6  274.94   20.98
  -2   0  -6  191.34   16.62
  -2   0  -6  195.09   22.78
  -2   0  -6  195.71   21.65
   2   0   7  518.36   42.79
  -2   0  -7  481.82   44.90
  -2   0  -7  415.05   31.71
  -2   0  -7  431.16   32.38
  -2   0  -7  475.98   42.47
   2   0   8 2903.08  218.12
  -2   0  -8 2573.14  214.72
  -2   0  -8 2636.85  203.18
   2   0   9  223.52   21.84
  -2   0  -9  190.68   25.56
  -2   0  -9  203.70   27.00
  -2   0 -10   59.13   14.52
  -2   0 -10   62.17   15.57
   2   1  -7   56.58    8.79
   2   1  -7   56.76    8.61
   2   1  -6   44.27    9.27
   2   1  -6   57.60    8.44
   2   1  -6   47.20    9.23
   2   1  -5  583.19   45.29
   2   1  -5  588.97   41.04
   2   1  -5  466.87   31.23
   2   1  -5  545.81   40.16
   2   1  -426412.73 2415.81
   2   1  -423035.28 2136.31
   2   1  -427088.49 2462.60
   2   1  -426879.99 2453.50
  -2  -1   418844.74 1779.57
  -2  -1   421689.37 2000.74
  -2  -1   423533.53 2169.40
  -2  -1   422341.96 2061.50
   2   1  -3   37.49    3.77
   2   1  -3   23.91    2.98
   2   1  -3   22.44    5.77
   2   1  -3   57.87    8.11
   2   1  -3   21.28    7.97
  -2  -1   3   36.42    5.04
  -2  -1   3   30.28    8.25
  -2  -1   3   21.33    3.35
  -2  -1   3   35.37   13.45
  -2  -1   3   32.86    9.06
   2   1  -2 2793.32  191.64
   2   1  -2 3210.13  219.03
   2   1  -2 3029.81  199.21
   2   1  -2 2813.04  190.84
   2   1  -2 3037.83  212.85
   2   1  -2 2963.98  196.85
  -2  -1   2 2822.98  179.40
  -2  -1   2 3047.98  210.66
  -2  -1   2 2551.35  162.80
  -2  -1   2 2913.18  191.45
  -2  -1   2 2572.70  185.54
  -2  -1   2 2703.95  187.67
  -2  -1   2 2943.75  197.47
   2   1  -1 2891.05  195.17
   2   1  -1 2630.08  169.46
   2   1  -1 2814.25  190.62
   2   1  -1 2511.38  163.16
   2   1  -1 2658.08  179.04
   2   1  -1 2826.09  182.04
   2   1  -1 2659.06  176.97
  -2  -1   1 2914.28  199.05
  -2  -1   1 2741.15  183.47
  -2  -1   1 2438.46  166.86
  -2  -1   1 2664.63  181.64
   2   1   021916.91 1957.01
   2   1   027177.42 2441.12
   2   1   019774.40 1804.21
   2   1   028230.17 2538.38
   2   1   024519.25 2206.96
   2   1   020846.06 1866.64
   2   1   028372.43 2533.51
  -2  -1   023551.76 2088.87
  -2  -1   027329.84 2462.27
  -2  -1   025139.10 2266.04
  -2  -1   026091.93 2336.48
  -2  -1   027548.53 2478.39
  -2  -1   024864.43 2240.49
  -2  -1   018868.16 1726.73
   2   1   1 7221.30  542.23
   2   1   1 7282.81  541.16
   2   1   1 5977.08  453.97
   2   1   1 6595.56  490.15
   2   1   1 7741.52  578.55
   2   1   1 7126.83  526.77
   2   1   1 6233.09  465.22
   2   1   1 7950.27  592.24
  -2  -1  -1 7940.99  594.31
  -2  -1  -1 7290.74  536.89
  -2  -1  -1 7819.10  587.95
  -2  -1  -1 6653.11  499.48
  -2  -1  -1 7004.95  523.49
  -2  -1  -1 7036.34  537.13
  -2  -1  -1 5598.28  424.32
  -2  -1  -1 7307.43  545.71
   2   1   2 3209.92  220.75
   2   1   2 3185.04  219.50
   2   1   2 3088.54  215.22
   2   1   2 3202.53  218.61
   2   1   2 3415.28  235.36
   2   1   2 3031.98  210.16
   2   1   2 3490.87  240.65
   2   1   2 3089.22  212.32
  -2  -1  -2 3257.70  219.77
  -2  -1  -2 3102.15  212.92
  -2  -1  -2 3335.83  224.61
  -2  -1  -2 3831.93  259.85
  -2  -1  -2 3062.26  209.31
  -2  -1  -2 3296.16  221.71
  -2  -1  -2 3433.44  233.23
   2   1   3   70.49    5.96
   2   1   3   71.07    9.66
   2   1   3   69.90    8.22
   2   1   3   70.88    8.52
   2   1   3   72.40    9.65
   2   1   3   78.82   16.38
  -2  -1  -3  120.21    8.91
  -2  -1  -3   66.72    7.70
  -2  -1  -3   72.74   13.33
  -2  -1  -3   67.83    8.84
  -2  -1  -3   71.75    5.06
  -2  -1  -3   77.93    5.31
   2   1   4 2259.15  148.49
   2   1   4 2419.91  169.09
   2   1   4 2428.59  168.92
   2   1   4 2487.77  173.05
   2   1   4 2692.49  186.36
   2   1   4 2358.00  161.04
   2   1   4 2524.54  174.11
  -2  -1  -4 2346.80  161.60
  -2  -1  -4 2565.93  182.05
  -2  -1  -4 2465.89  171.43
  -2  -1  -4 2276.54  161.09
  -2  -1  -4 2204.30  142.69
  -2  -1  -4 2388.53  153.80
   2   1   5  780.02   66.11
   2   1   5  726.67   52.03
   2   1   5  703.63   46.48
   2   1   5  725.77   51.40
   2   1   5  818.21   56.04
   2   1   5  741.85   52.89
  -2  -1  -5  758.17   52.91
  -2  -1  -5  683.29   46.44
  -2  -1  -5  725.95   51.99
  -2  -1  -5  671.58   47.02
   2   1   6  752.80   52.69
   2   1   6 1074.41   74.48
  -2  -1  -6  951.27   68.91
  -2  -1  -6  839.27   59.14
  -2  -1  -6  939.03   73.32
  -2  -1  -6  917.89   66.31
   2   1   7  985.61   70.23
  -2  -1  -7  864.22   67.44
  -2  -1  -7  879.98   64.32
  -2  -1  -7  821.06   59.22
  -2  -1  -7  888.00   81.14
   2   1   8  438.34   33.52
  -2  -1  -8  320.45   33.85
  -2  -1  -8  248.91   21.47
  -2  -1  -8  291.66   35.62
  -2  -1  -8  304.17   33.64
  -2  -1  -9  959.84   79.95
  -2  -1  -9  885.42   65.62
  -2  -1  -9 1010.04   84.43
  -2  -1 -10    9.95   20.20
  -2  -1 -10   10.04   11.42
   2   1  11   15.55   11.57
  -2  -1 -11   16.06   10.65
   2   2  -8  979.18   65.46
   2   2  -7  149.74   15.24
   2   2  -7  149.33   16.00
   2   2  -6  192.04   15.84
   2   2  -6  205.74   20.15
   2   2  -6  226.69   21.09
   2   2  -5  735.66   52.61
   2   2  -5  720.64   51.97
   2   2  -5  666.57   48.13
   2   2  -4 3072.41  227.21
   2   2  -4 2506.70  175.96
   2   2  -4 3176.57  227.30
   2   2  -4 3309.91  239.09
   2   2  -3  241.10   30.39
   2   2  -3  207.13   18.10
   2   2  -3  195.02   23.97
   2   2  -3  176.23   14.96
   2   2  -3  176.44   11.40
  -2  -2   3  202.88   19.25
  -2  -2   3  162.08   10.56
  -2  -2   3  161.73   13.89
  -2  -2   3  202.03   30.11
  -2  -2   3  172.69   16.27
  -2  -2   3  179.38   11.97
  -2  -2   3  186.41   16.87
   2   2  -2 9973.82  783.74
   2   2  -2 8941.77  700.25
   2   2  -2 9838.18  767.18
   2   2  -2 8952.69  712.71
   2   2  -2 9566.37  753.47
  -2  -2   2 7938.49  634.52
  -2  -2   2 8329.26  670.57
  -2  -2   2 8903.07  694.74
  -2  -2   2 8427.20  665.80
  -2  -2   2 8468.82  670.41
   2   2  -1  705.26   51.57
   2   2  -1  710.06   43.23
   2   2  -1  712.66   44.25
   2   2  -1  707.42   39.29
   2   2  -1  815.65   59.62
   2   2  -1  730.98   46.72
  -2  -2   1  689.27   45.62
  -2  -2   1  665.39   42.53
  -2  -2   1  759.81   51.16
  -2  -2   1  800.71   49.21
  -2  -2   1  798.79   51.87
  -2  -2   1  718.82   43.70
   2   2   0   28.56    6.08
   2   2   0   27.88    3.97
   2   2   0   28.10    3.49
   2   2   0   36.35    4.75
   2   2   0   36.07    5.75
  -2  -2   0   33.71    6.58
  -2  -2   0   26.11    4.55
  -2  -2   0   32.59    7.67
  -2  -2   0   31.01    6.23
  -2  -2   0   52.52    6.76
   2   2   1 2212.57  147.37
   2   2   1 2663.09  180.34
   2   2   1 2520.21  166.16
   2   2   1 2379.70  159.17
   2   2   1 2485.02  169.28
   2   2   1 2356.31  156.25
   2   2   1 2170.55  134.45
   2   2   1 2213.37  146.87
  -2  -2  -1 2440.41  162.21
  -2  -2  -1 2406.70  168.50
  -2  -2  -1 2227.29  147.70
  -2  -2  -1 2547.80  181.20
  -2  -2  -1 2323.39  156.95
  -2  -2  -1 2103.26  142.73
   2   2   2 9291.34  750.93
   2   2   211036.20  879.38
   2   2   211776.20  925.43
   2   2   2 9790.87  783.79
   2   2   211195.95  890.57
   2   2   2 9814.48  786.98
   2   2   2 8843.52  709.45
   2   2   2 9406.49  738.00
  -2  -2  -211740.05  926.14
  -2  -2  -2 9161.77  730.78
  -2  -2  -211021.92  875.40
  -2  -2  -2 9549.96  758.36
  -2  -2  -2 9689.15  784.95
  -2  -2  -210051.53  799.89
  -2  -2  -211434.13  914.61
   2   2   3 1519.57   93.21
   2   2   3 1332.02   90.41
   2   2   3 1397.58   92.08
   2   2   3 1591.15  103.42
   2   2   3 1470.64   97.07
   2   2   3 1429.33   95.34
   2   2   3 1511.33   99.73
  -2  -2  -3 1316.79   84.96
  -2  -2  -3 1421.31   93.81
  -2  -2  -3 1481.38   91.47
  -2  -2  -3 1454.46   95.40
  -2  -2  -3 1462.55   97.66
  -2  -2  -3 1369.69   89.61
  -2  -2  -3 1932.91  118.86
   2   2   4 1403.77   96.48
   2   2   4 1405.77   91.86
   2   2   4 1439.67   96.90
   2   2   4 1515.07   99.51
   2   2   4 1482.70  100.32
   2   2   4 1434.42   93.60
  -2  -2  -4 1302.36   83.48
  -2  -2  -4 1366.10   91.78
  -2  -2  -4 1396.02   90.47
  -2  -2  -4 1420.23   93.43
  -2  -2  -4 1356.81   91.65
  -2  -2  -4 1407.93   91.38
   2   2   5 1008.94   68.82
   2   2   5  987.44   69.15
   2   2   5 1105.34   70.32
   2   2   5 1136.95   74.16
   2   2   5 1052.43   73.41
   2   2   5 1033.58   75.27
  -2  -2  -5  920.68   57.67
  -2  -2  -5 1033.91   74.05
  -2  -2  -5 1007.16   69.03
  -2  -2  -5  974.35   65.45
  -2  -2  -5  944.48   70.98
  -2  -2  -5  868.48   55.91
   2   2   6  194.71   14.14
   2   2   6  253.16   19.36
  -2  -2  -6  253.54   23.09
  -2  -2  -6  260.20   34.17
  -2  -2  -6  234.09   21.60
  -2  -2  -6  245.77   23.85
   2   2   7  125.43   12.83
  -2  -2  -7   87.04   16.56
  -2  -2  -7   89.66   17.79
  -2  -2  -7   86.19   13.59
  -2  -2  -7   92.06   17.32
  -2  -2  -8   27.88   13.51
  -2  -2  -8   29.41   12.75
  -2  -2  -8   35.11    9.67
  -2  -2  -8   27.50   14.63
  -2  -2  -9 4112.85  323.08
  -2  -2  -9 4187.61  330.96
  -2  -2  -9 3441.66  265.55
  -2  -2  -9 4273.68  339.30
   2   2  10   99.89   23.30
  -2  -2 -10  161.77   24.60
  -2  -2 -10  154.33   19.23
   2   2  11 1235.39   95.87
  -2  -2 -11 1131.17   89.46
  -2  -2 -11 1097.22   78.90
   2   3  -8  308.67   23.02
   2   3  -8  326.92   24.60
   2   3  -7   57.46   11.85
   2   3  -7   51.17   12.03
   2   3  -6 3154.11  234.72
   2   3  -6 3190.41  252.72
   2   3  -5  161.65   19.73
   2   3  -5  178.79   21.24
  -2  -3   5  159.17   15.99
   2   3  -4  494.13   34.68
   2   3  -4  548.76   38.69
   2   3  -4  573.36   53.69
   2   3  -4  561.21   55.84
   2   3  -3  782.54   57.89
   2   3  -3  722.02   52.02
   2   3  -3  647.96   44.16
   2   3  -3  602.21   39.21
   2   3  -3  658.98   46.25
   2   3  -2 3524.30  249.78
   2   3  -2 3700.93  267.33
   2   3  -2 3787.57  270.01
   2   3  -2 3525.52  248.55
   2   3  -2 3528.80  250.72
  -2  -3   2 3019.32  222.51
  -2  -3   2 3449.91  254.77
   2   3  -1 1021.21   66.96
   2   3  -1 1041.21   67.18
   2   3  -1 1070.35   69.84
   2   3  -1 1016.84   65.92
   2   3  -1 1169.83   78.07
  -2  -3   1  911.52   62.68
  -2  -3   1 1176.66   79.65
  -2  -3   1  882.41   59.35
  -2  -3   1 1126.26   74.84
   2   3   0  622.63   40.44
   2   3   0  655.72   45.77
   2   3   0  571.95   35.87
   2   3   0  630.42   41.15
   2   3   0  712.88   47.04
  -2  -3   0  423.20   30.64
  -2  -3   0  600.84   40.02
  -2  -3   0  666.49   45.90
  -2  -3   0  589.95   39.63
  -2  -3   0  584.12   33.56
  -2  -3   0  581.33   41.16
   2   3   113220.95 1123.18
   2   3   115173.23 1263.87
   2   3   115805.11 1325.62
   2   3   115286.92 1278.73
   2   3   113237.99 1122.98
   2   3   114703.75 1245.65
  -2  -3  -112079.28 1036.32
  -2  -3  -114631.65 1237.60
  -2  -3  -113951.68 1162.48
  -2  -3  -112111.79 1036.74
  -2  -3  -115673.98 1307.46
  -2  -3  -114443.28 1220.74
  -2  -3  -115111.83 1276.38
   2   3   2 3216.85  230.68
   2   3   2 3348.39  237.26
   2   3   2 3440.88  244.89
   2   3   2 3384.57  254.07
   2   3   2 3113.77  220.15
   2   3   2 2898.20  192.57
   2   3   2 3205.60  217.54
  -2  -3  -2 2623.35  189.78
  -2  -3  -2 3438.57  236.94
  -2  -3  -2 3416.03  238.07
  -2  -3  -2 3295.17  226.36
  -2  -3  -2 3317.88  238.39
  -2  -3  -2 3088.12  220.21
  -2  -3  -2 3406.79  244.99
   2   3   319952.73 1856.66
   2   3   324367.19 2239.78
   2   3   328512.39 2602.34
   2   3   322073.21 2049.42
   2   3   328557.07 2611.24
   2   3   320658.60 1909.94
   2   3   321546.66 1959.59
  -2  -3  -323445.95 2153.25
  -2  -3  -326884.54 2425.29
  -2  -3  -328481.46 2622.91
  -2  -3  -325659.94 2341.47
  -2  -3  -329972.07 2734.81
  -2  -3  -321681.61 2007.35
  -2  -3  -325219.15 2306.25
   2   3   4 3054.20  215.77
   2   3   4 3414.43  239.37
   2   3   4 2915.54  210.52
   2   3   4 3158.38  226.83
   2   3   4 3084.16  232.94
   2   3   4 3090.67  224.27
   2   3   4 2908.45  203.12
  -2  -3  -4 2786.78  198.07
  -2  -3  -4 3422.61  242.23
  -2  -3  -4 3147.33  224.63
  -2  -3  -4 3069.62  216.42
  -2  -3  -4 3221.91  230.40
  -2  -3  -4 2976.16  209.12
   2   3   5   76.49    8.29
   2   3   5   62.92   19.93
   2   3   5   81.46    8.98
   2   3   5   71.59   12.50
   2   3   5   64.64   11.35
   2   3   5   76.70   13.19
   2   3   5   69.21    8.89
  -2  -3  -5   65.94   12.31
  -2  -3  -5   77.96    9.51
  -2  -3  -5   45.52    8.50
  -2  -3  -5   71.43   11.16
  -2  -3  -5   72.81   11.62
  -2  -3  -5   64.01    7.77
   2   3   6  382.14   24.95
  -2  -3  -6  369.66   28.88
  -2  -3  -6  469.97   34.81
  -2  -3  -6  451.09   34.91
  -2  -3  -6  436.94   34.83
  -2  -3  -6  364.46   24.45
   2   3   7  137.72   21.93
  -2  -3  -7  131.10   20.68
  -2  -3  -7  128.91   20.25
  -2  -3  -7  189.05   31.83
   2   3   8  250.35   30.49
  -2  -3  -8  237.54   37.50
  -2  -3  -8  210.40   21.85
  -2  -3  -8  228.72   42.47
   2   3   9   29.48   16.05
  -2  -3  -9   28.54   13.57
  -2  -3  -9   27.16   14.36
  -2  -3  -9   30.16   10.22
   2   3  10  290.04   34.24
  -2  -3 -10  278.54   31.31
  -2  -3 -10  269.80   30.81
   2   3  11  211.50   28.19
  -2  -3 -11  213.54   26.07
  -2  -3 -11  203.97   23.93
   2   4  -7  429.43   33.54
   2   4  -7  442.74   35.66
   2   4  -6  297.92   30.25
   2   4  -6  301.37   29.26
   2   4  -5 4551.89  349.38
   2   4  -5 4535.74  360.96
   2   4  -5 3899.74  295.58
   2   4  -4 4110.16  312.51
   2   4  -4 3869.26  301.36
   2   4  -4 3777.02  284.63
   2   4  -3  609.73   63.11
   2   4  -3  551.21   47.36
   2   4  -3  533.31   37.32
   2   4  -3  583.67   45.26
  -2  -4   3  565.57   41.73
   2   4  -2  670.62   52.17
   2   4  -2  545.88   40.96
   2   4  -2  583.92   42.01
   2   4  -2  596.89   43.54
  -2  -4   2  553.24   41.71
   2   4  -1    5.95    8.01
   2   4  -1   11.40    6.33
   2   4  -1    4.13    6.13
  -2  -4   1    5.32    7.14
   2   4   0    0.98    4.12
   2   4   0   11.99    9.73
   2   4   0    0.81    9.65
   2   4   0    1.14    4.13
  -2  -4   0    0.66    4.21
  -2  -4   0    0.72    5.08
  -2  -4   0    0.99    5.78
  -2  -4   0    0.69    5.75
   2   4   1   93.05   12.00
   2   4   1   75.73   11.99
   2   4   1   77.98   12.16
   2   4   1   88.26   11.83
   2   4   1   84.03    8.89
  -2  -4  -1   55.57   16.14
  -2  -4  -1  106.41   10.44
  -2  -4  -1   72.25   12.09
  -2  -4  -1   64.65    6.64
  -2  -4  -1   88.68   13.11
  -2  -4  -1   78.23   11.60
   2   4   2 2346.89  163.87
   2   4   2 2486.88  173.53
   2   4   2 2667.58  179.29
   2   4   2 2295.03  158.95
   2   4   2 2433.48  172.25
   2   4   2 2691.05  184.20
  -2  -4  -2 1838.33  133.14
  -2  -4  -2 2321.14  161.14
  -2  -4  -2 2391.68  169.97
  -2  -4  -2 2249.34  148.64
  -2  -4  -2 2419.53  165.16
  -2  -4  -2 2455.22  177.86
  -2  -4  -2 2234.51  157.46
   2   4   3 4393.38  324.85
   2   4   3 4776.91  353.61
   2   4   3 5047.12  376.64
   2   4   3 4652.25  352.81
   2   4   3 4332.75  324.33
   2   4   3 4544.58  342.67
  -2  -4  -3 3980.31  300.92
  -2  -4  -3 4730.97  354.71
  -2  -4  -3 4457.94  328.33
  -2  -4  -3 4659.85  344.83
  -2  -4  -3 5056.62  374.40
  -2  -4  -3 4641.80  345.75
   2   4   4 2587.65  187.00
   2   4   4 2894.62  199.39
   2   4   4 2595.20  185.29
   2   4   4 2600.97  183.49
   2   4   4 2784.77  202.93
   2   4   4 2340.42  160.50
   2   4   4 2918.09  211.91
  -2  -4  -4 2421.27  174.46
  -2  -4  -4 2707.57  200.69
  -2  -4  -4 2866.82  198.28
  -2  -4  -4 2350.85  160.49
  -2  -4  -4 2860.38  204.79
  -2  -4  -4 2698.13  199.02
   2   4   5 2699.95  184.06
   2   4   5 2643.00  202.38
   2   4   5 1772.46  123.76
  -2  -4  -5 2080.90  143.27
  -2  -4  -5 2074.80  146.71
  -2  -4  -5 2304.76  161.48
  -2  -4  -5 2185.74  158.21
  -2  -4  -5 2179.41  152.90
   2   4   6  833.79   53.34
   2   4   6  645.53   52.79
  -2  -4  -6  638.63   45.82
  -2  -4  -6  647.75   49.00
  -2  -4  -6  594.79   48.01
  -2  -4  -6  638.23   53.06
   2   4   7  356.64   35.33
  -2  -4  -7  305.18   29.63
  -2  -4  -7  337.40   28.71
  -2  -4  -7  331.56   31.74
  -2  -4  -7  298.58   23.95
   2   4   8  268.75   32.30
  -2  -4  -8  277.79   28.03
  -2  -4  -8  277.29   30.58
  -2  -4  -8  252.43   26.93
   2   4   9  118.64   22.60
  -2  -4  -9  114.41   18.87
  -2  -4  -9  136.99   23.38
  -2  -4  -9  113.37   17.72
   2   4  10   40.07   15.55
  -2  -4 -10   37.31   22.27
  -2  -4 -10   38.05   15.01
  -2  -4 -10   29.33    8.89
   2   4  11  235.05   28.94
  -2  -4 -11  225.44   29.68
  -2  -4 -11  239.51   32.91
   2   5  -6   25.32   10.82
   2   5  -6   26.21   11.96
   2   5  -5  693.78   56.70
   2   5  -5  688.22   54.84
   2   5  -5  644.06   45.70
   2   5  -4  669.48   50.19
   2   5  -4  754.83   63.48
   2   5  -4  739.44   58.68
   2   5  -3 2650.47  196.31
   2   5  -3 2498.34  190.07
   2   5  -3 2495.36  183.71
   2   5  -3 2323.50  167.73
   2   5  -2  144.06   17.44
   2   5  -2  161.03   20.33
   2   5  -2  180.08   22.70
   2   5  -2  152.25   19.02
  -2  -5   2  144.07   15.75
   2   5  -1  757.16   57.07
   2   5  -1  818.66   62.17
   2   5  -1  745.08   54.05
   2   5  -1  667.18   61.17
  -2  -5   1  706.71   52.46
   2   5   0   70.02   13.53
   2   5   0   74.87   13.32
   2   5   0   72.65   10.85
   2   5   0   66.74   13.33
  -2  -5   0   64.12   12.70
   2   5   1   31.20    9.70
   2   5   1   31.59   11.68
   2   5   1   71.80    8.40
   2   5   1   29.58   11.55
  -2  -5  -1   45.80   12.10
   2   5   2   11.33   10.65
   2   5   2   14.13    6.21
   2   5   2   10.38    9.23
  -2  -5  -2    9.86    5.35
  -2  -5  -2   11.96    9.74
   2   5   3 5723.84  451.11
   2   5   3 5948.92  475.44
   2   5   3 6003.09  465.78
  -2  -5  -3 5776.21  447.26
  -2  -5  -3 6062.86  472.64
   2   5   4 1355.02   96.56
   2   5   4 1435.71  122.76
  -2  -5  -4 1307.27   97.82
  -2  -5  -4 1411.66  102.39
   2   5   5  451.87   41.45
   2   5   5  425.05   42.14
  -2  -5  -5  424.42   51.47
  -2  -5  -5  406.91   35.99
  -2  -5  -5  423.17   35.61
   2   5   6  391.11   34.59
   2   5   6  450.39   42.01
  -2  -5  -6  444.88   34.74
  -2  -5  -6  423.79   40.15
  -2  -5  -6  398.52   42.18
   2   5   7  718.02   62.20
  -2  -5  -7  631.77   46.20
  -2  -5  -7  654.22   52.74
  -2  -5  -7  657.82   70.04
  -2  -5  -7  704.86   53.90
   2   5   8 5370.18  441.31
  -2  -5  -8 5021.28  396.69
  -2  -5  -8 5562.77  451.96
  -2  -5  -8 5237.94  418.99
  -2  -5  -8 5526.16  447.71
   2   5   9  863.21   76.33
  -2  -5  -9  595.29   48.86
  -2  -5  -9  620.93   52.98
  -2  -5  -9  652.98   58.76
   2   5  10 1120.03   90.95
  -2  -5 -10 1071.38   80.86
  -2  -5 -10 1091.82   88.06
  -2  -5 -10 1065.75   80.13
   2   5  11  139.85   19.50
  -2  -5 -11  127.09   16.62
  -2  -5 -11  137.31   29.65
   2   6  -5 2125.22  164.15
  -2  -6   5 2062.89  150.83
   2   6  -4  125.60   18.69
   2   6  -4  130.69   15.51
   2   6  -4  139.16   21.20
   2   6  -3  335.54   31.23
   2   6  -3  338.08   29.71
   2   6  -3  307.62   23.90
   2   6  -3  369.27   34.31
   2   6  -2   10.30   11.58
   2   6  -2    0.06    8.65
   2   6  -2    0.00   13.38
   2   6  -2   18.45    8.79
   2   6  -1 1196.72   88.59
   2   6  -1 1198.04   85.87
   2   6  -1 1211.42   92.75
   2   6  -1 1083.44   82.24
  -2  -6   1 1231.38   93.64
   2   6   0 4781.30  373.80
   2   6   0 4659.09  360.85
   2   6   0 5031.16  380.74
   2   6   0 4996.11  391.71
  -2  -6   0 5274.26  415.10
   2   6   1  521.90   38.49
   2   6   1  495.20   34.83
   2   6   1  478.78   42.49
   2   6   1  510.73   46.91
  -2  -6  -1  514.18   54.09
   2   6   2 2793.98  209.77
   2   6   2 3004.09  226.51
   2   6   2 2532.22  188.50
  -2  -6  -2 2934.40  221.39
   2   6   3 1251.54   95.70
   2   6   3 1144.22   87.38
   2   6   3 1164.17   85.95
  -2  -6  -3 1247.21   97.17
   2   6   4  145.08   24.02
   2   6   4  126.95   18.56
  -2  -6  -4  130.30   17.10
  -2  -6  -4  179.98   24.39
   2   6   5  293.66   32.93
   2   6   5  272.54   25.20
  -2  -6  -5  260.08   27.55
  -2  -6  -5  286.21   29.77
   2   6   6   90.39   11.67
   2   6   6   91.53   20.75
  -2  -6  -6   83.37   18.48
  -2  -6  -6  100.77   17.73
   2   6   7  725.21   89.04
  -2  -6  -7  645.03   47.84
  -2  -6  -7  633.21   55.62
  -2  -6  -7  657.36   53.13
   2   6   8 1209.12  100.88
  -2  -6  -8  959.47   81.98
  -2  -6  -8  958.60   80.36
  -2  -6  -8  977.73   84.88
   2   6   9  513.50   39.00
   2   6   9  625.43   71.75
  -2  -6  -9  581.96   50.36
  -2  -6  -9  578.28   46.89
  -2  -6  -9  597.55   44.95
   2   6  10 1074.72   95.44
   2   6  10  975.90   70.43
  -2  -6 -10 1030.56   78.43
   2   6  11  117.37   14.02
   2   6  11   62.85    7.10
  -2  -6 -11  126.78   15.41
   2   7  -3 2681.37  203.03
   2   7  -3 2666.68  189.96
  -2  -7   3 2657.68  197.04
   2   7  -2  269.30   26.88
   2   7  -2  298.48   27.37
   2   7  -2  267.63   23.66
  -2  -7   2  281.93   30.33
   2   7  -1   14.41    8.70
   2   7  -1   12.18   10.93
   2   7  -1    9.68   10.78
  -2  -7   1   14.72    9.09
   2   7   0  114.34   21.68
   2   7   0  103.45   21.28
   2   7   0  125.09   13.98
  -2  -7   0  112.46   13.01
  -2  -7   0  108.44   13.09
   2   7   1 3113.88  242.13
   2   7   1 3407.13  263.21
  -2  -7  -1 3265.83  242.25
   2   7   2 3164.25  245.29
   2   7   2 3016.45  233.80
  -2  -7  -2 3020.40  227.97
   2   7   3 1827.92  141.77
   2   7   3 1736.90  131.55
   2   7   3 1509.33  111.18
  -2  -7  -3 1758.50  132.52
   2   7   4  740.46   64.14
   2   7   4  707.81   55.94
   2   7   4  645.96   50.97
  -2  -7  -4  700.89   75.26
   2   7   5   30.80   23.13
   2   7   5    3.19    9.68
   2   7   5   -0.00    8.48
  -2  -7  -5   42.07   13.69
   2   7   6    5.33   11.97
   2   7   6   -0.01    5.94
   2   7   6    6.18   10.36
  -2  -7  -6   30.22   11.51
   2   7   7 1026.79   82.47
   2   7   7  932.59   75.78
  -2  -7  -7  971.61   76.85
   2   7   8   60.95   16.42
   2   7   8   49.99   15.75
  -2  -7  -8   63.83   13.87
   2   7   9   25.71   12.75
   2   7   9   21.07   11.73
  -2  -7  -9   23.89    9.12
   2   7  10   27.17    9.56
   2   7  10   15.55    9.03
   2   8   0  376.51   32.12
   2   8   0  399.16   35.30
   2   8   1   91.83   16.92
   2   8   1   79.22   16.94
   2   8   2   61.64   26.78
   2   8   2   50.01   15.05
  -2  -8  -2   46.58    9.78
   2   8   3   15.74   13.26
   2   8   3   14.61   12.15
  -2  -8  -3   35.80   10.20
   2   8   4    0.22    7.01
   2   8   4   -0.01    5.72
   2   8   4    0.21    3.43
  -2  -8  -4    0.87    6.13
   2   8   5   56.80   11.39
   2   8   5   66.46   16.68
   2   8   5   62.05   12.08
  -2  -8  -5   63.85   15.47
   2   8   6  450.03   40.04
   2   8   6  391.39   35.03
   2   8   6  391.30   45.95
  -2  -8  -6  412.42   37.85
   2   8   7   26.92   12.70
   2   8   7   31.26   11.72
  -2  -8  -7   28.31   11.88
   2   8   8  125.21   17.51
   2   8   8  113.09   17.77
  -2  -8  -8  119.80   17.12
   3  -6  -7   79.43   11.01
  -3   6   7   85.73   13.50
   3  -6  -6    2.42    4.54
  -3   6   6    4.18    7.33
  -3   6   5  131.12   17.97
  -3   6   5    0.13   10.97
  -3   6   4   21.17   16.67
  -3   6   4   22.65   11.54
  -3   6   3 1086.30   92.89
  -3   6   3 1210.61   89.53
   3  -6  -2    2.70    5.25
   3  -6  -2    3.75    5.41
  -3   6   2    9.23    9.41
  -3   6   2    7.42    8.43
   3  -6  -1   28.81    9.09
   3  -6  -1   23.62    9.02
  -3   6   1   26.15   12.53
  -3   6   1   22.91   11.47
   3  -6   0  552.52   43.87
   3  -6   0  549.03   42.54
  -3   6   0  618.21   48.53
  -3   6   0  563.87   44.51
   3  -6   1 2399.56  173.92
   3  -6   1 2383.34  175.24
  -3   6  -1 2244.01  161.11
  -3   6  -1 2514.54  181.78
   3  -5  -8  118.16   18.46
  -3   5   8  116.34   16.52
  -3   5   8  107.68   22.67
   3  -5  -7 1805.05  135.91
  -3   5   7 1973.10  142.75
  -3   5   7 1886.86  139.40
   3  -5  -6   41.66   11.36
  -3   5   6   38.69    9.38
  -3   5   6   35.72   20.94
  -3   5   6   32.45    7.11
   3  -5  -5  315.23   26.48
  -3   5   5  293.56   25.22
  -3   5   5  336.59   42.14
  -3   5   5  329.73   25.01
  -3   5   4  631.52   48.78
  -3   5   4  727.66   56.66
   3  -5  -3    1.91    6.33
  -3   5   3   64.93   11.30
  -3   5   3   17.73   11.89
   3  -5  -2    2.78    6.59
   3  -5  -2    3.44    5.71
  -3   5   2    3.83    9.04
  -3   5   2   10.49    9.84
   3  -5  -1 1254.70   92.09
   3  -5  -1 1218.32   89.50
  -3   5   1 1342.57  112.83
  -3   5   1 1449.09  120.17
   3  -5   0   43.91   13.11
   3  -5   0   40.75   12.82
  -3   5   0   39.52   14.75
  -3   5   0   35.55   13.37
   3  -5   1  196.31   23.61
  -3   5  -1  223.89   25.74
  -3   5  -1  205.09   22.84
   3  -5   2  348.95   33.68
   3  -5   2  330.35   32.53
  -3   5  -2  528.76   42.70
  -3   5  -2  372.70   40.74
   3  -5   3  252.77   26.49
   3  -5   3  245.90   26.15
   3  -5   3  261.27   19.53
  -3   5  -3  274.60   27.34
  -3   5  -3  243.78   20.98
   3  -5   4  185.91   21.18
   3  -5   4  167.23   27.63
  -3   5  -4  190.74   20.53
   3  -4  -9  392.22   36.07
   3  -4  -9  397.00   34.34
   3  -4  -8    0.32    5.96
   3  -4  -8    0.89    6.50
  -3   4   8   -0.00    4.02
   3  -4  -7  134.55   18.72
   3  -4  -7  131.36   20.69
  -3   4   7  137.18   17.11
   3  -4  -6  110.92   17.86
   3  -4  -6  110.79   16.44
  -3   4   6  121.70   17.10
   3  -4  -5  747.71   55.90
   3  -4  -5  730.88   65.33
  -3   4   5  638.87   46.72
  -3   4   5  769.94   58.70
   3  -4  -4  501.24   36.55
   3  -4  -4  542.23   47.56
  -3   4   4  515.65   39.84
  -3   4   4  583.94   47.14
   3  -4  -3   40.33    9.45
   3  -4  -3   34.97   11.96
  -3   4   3   34.25   10.83
  -3   4   3   50.50    9.19
  -3   4   3   38.17   22.10
   3  -4  -2  143.71   17.21
   3  -4  -2  144.49   15.46
  -3   4   2  150.17   19.30
  -3   4   2  160.31   22.19
   3  -4  -1  723.21   58.19
   3  -4  -1  742.07   58.18
  -3   4   1  745.32   59.64
  -3   4   1  898.03   70.58
   3  -4   011802.22 1014.14
   3  -4   011215.36  963.13
  -3   4   011980.83 1046.37
  -3   4   012456.71 1088.16
   3  -4   1  201.53   39.22
   3  -4   1  199.23   25.29
  -3   4  -1  224.86   28.62
  -3   4  -1  195.63   24.42
   3  -4   2  678.57   67.53
   3  -4   2  635.49   52.94
   3  -4   2  721.73   58.74
  -3   4  -2  719.52   57.94
  -3   4  -2  637.46   50.77
   3  -4   3   26.44   22.27
   3  -4   3   27.72   12.72
   3  -4   3   34.48   10.52
  -3   4  -3   28.64   13.40
  -3   4  -3   24.89   16.69
   3  -4   4 1610.26  119.93
   3  -4   4 1749.20  142.18
   3  -4   4 1959.12  141.52
  -3   4  -4 1798.93  133.87
  -3   4  -4 1620.31  115.46
   3  -4   5  144.80   16.77
   3  -4   5  172.22   30.97
   3  -4   5  164.82   19.04
  -3   4  -5  171.12   20.98
  -3   4  -5  151.69   13.63
  -3   4  -5  143.62   12.66
   3  -4   6  373.95   31.39
  -3   4  -6  193.92   21.40
   3  -3 -10   88.00   11.92
  -3   3  10   34.39   10.77
   3  -3  -9  119.20   28.32
   3  -3  -9  121.29   18.64
   3  -3  -8 2123.58  163.44
   3  -3  -8 2163.42  167.87
   3  -3  -7  180.23   25.37
   3  -3  -7  181.00   26.00
  -3   3   7  158.54   16.94
   3  -3  -6 2793.03  215.62
   3  -3  -6 2798.84  217.19
  -3   3   6 2745.66  205.55
   3  -3  -5  361.65   33.31
   3  -3  -5  361.71   43.56
  -3   3   5  384.10   31.87
   3  -3  -4  274.86   22.34
   3  -3  -4  292.29   26.12
   3  -3  -4  280.20   31.84
  -3   3   4  254.31   20.28
  -3   3   4  318.68   27.08
   3  -3  -3   80.13   12.00
   3  -3  -3   86.00   12.24
   3  -3  -3   81.80   16.50
  -3   3   3   87.81   13.37
  -3   3   3   77.35   11.10
   3  -3  -2    3.68    6.92
   3  -3  -2    4.08    4.93
   3  -3  -2   14.25    7.45
  -3   3   2    5.22    6.41
  -3   3   2    2.92   13.32
   3  -3  -1   97.86   16.29
   3  -3  -1  100.23   13.45
  -3   3   1  116.21   15.72
  -3   3   1  116.48   12.74
  -3   3   1  109.35   17.01
   3  -3   0 9050.57  746.93
   3  -3   0 8769.00  722.80
  -3   3   0 9178.11  770.45
  -3   3   0 9912.86  813.86
   3  -3   1  406.79   58.88
   3  -3   1  467.67   51.61
   3  -3   1  398.57   37.18
  -3   3  -1  474.47   44.26
  -3   3  -1  425.20   38.72
   3  -3   217578.78 1600.44
   3  -3   217471.62 1591.62
   3  -3   218115.48 1645.87
  -3   3  -219078.59 1741.68
  -3   3  -219471.64 1765.37
   3  -3   3  728.03   59.38
   3  -3   3  703.95   57.15
   3  -3   3  849.68   65.58
  -3   3  -3  816.76   71.13
  -3   3  -3  737.76   58.23
   3  -3   4   83.27   17.36
   3  -3   4   65.25   15.07
  -3   3  -4   73.46   16.67
  -3   3  -4  143.35   13.81
  -3   3  -4   62.56   12.76
   3  -3   5   -0.03   12.42
   3  -3   5    0.12    6.81
   3  -3   5    1.01   10.44
  -3   3  -5    4.36    5.75
  -3   3  -5   18.19    9.44
  -3   3  -5    0.25    5.54
   3  -3   6 1395.25   98.45
   3  -3   6 1254.61   88.86
   3  -3   6 1540.76  116.26
  -3   3  -6 1443.40  108.04
  -3   3  -6 1367.30   96.34
   3  -3   7   87.18   16.72
  -3   3  -7   78.75   15.25
  -3   3  -7   77.52   10.97
   3  -2 -10    0.44    3.94
  -3   2  10    0.49    3.73
   3  -2  -9   21.50   10.32
   3  -2  -9   22.85   10.34
   3  -2  -8 1474.74  127.54
   3  -2  -8 1406.52  107.31
   3  -2  -7   -0.28   10.25
   3  -2  -7    6.63   10.94
   3  -2  -616721.03 1526.46
   3  -2  -616793.00 1540.61
   3  -2  -5   61.99   11.06
   3  -2  -5   67.66   17.76
   3  -2  -5   65.74   16.63
  -3   2   5   59.22    9.86
   3  -2  -4 1444.78  110.15
   3  -2  -4 1438.57  105.78
   3  -2  -4 1483.13  107.49
  -3   2   4 1443.94  100.07
   3  -2  -3    5.53    5.74
   3  -2  -3    6.78    6.99
   3  -2  -3    5.92    5.65
  -3   2   3   -0.05    3.80
  -3   2   3    0.04    5.24
   3  -2  -2 5871.43  465.01
   3  -2  -2 5499.07  422.27
   3  -2  -2 5519.11  423.07
   3  -2  -2 6473.94  495.74
  -3   2   2 6062.30  467.19
  -3   2   2 6642.22  509.62
  -3   2   2 6859.35  525.51
   3  -2  -1   78.14   10.14
   3  -2  -1   75.35   12.63
   3  -2  -1   78.97   10.61
   3  -2  -1   80.94   10.93
   3  -2  -1   76.71    7.66
   3  -2  -1   82.45    7.71
  -3   2   1   77.45   10.87
  -3   2   1   89.82    8.67
  -3   2   1   81.49   10.66
  -3   2   1   89.04   11.70
   3  -2   0  334.76   28.09
   3  -2   0  378.72   25.80
   3  -2   0  332.12   23.85
  -3   2   0  377.55   27.89
  -3   2   0  316.88   24.96
  -3   2   0  331.12   34.83
  -3   2   0  349.77   26.95
   3  -2   1 1008.74   85.21
   3  -2   1  988.95   72.39
   3  -2   1 1178.84   89.36
  -3   2  -1 1113.60   74.86
  -3   2  -1  987.19   72.19
  -3   2  -1 1121.42   86.26
   3  -2   2   41.61   13.49
   3  -2   2   46.13   12.97
   3  -2   2   84.41   13.85
  -3   2  -2   44.25   12.36
  -3   2  -2   44.06   10.26
  -3   2  -2   84.34   14.13
   3  -2   3  236.27   25.61
   3  -2   3  223.71   25.37
   3  -2   3  284.39   29.97
  -3   2  -3  245.97   29.51
  -3   2  -3  228.25   27.78
   3  -2   4 1343.68   97.66
   3  -2   4 1288.66   96.33
   3  -2   4 1508.55  113.12
  -3   2  -4 1440.17  106.33
  -3   2  -4 1272.02   93.31
  -3   2  -4 1490.17  104.06
   3  -2   5  264.55   24.05
   3  -2   5  241.69   23.97
   3  -2   5  306.73   32.54
  -3   2  -5  267.87   28.24
  -3   2  -5  249.91   23.38
  -3   2  -5  278.99   24.14
   3  -2   6  115.44   13.28
   3  -2   6  103.48   13.57
  -3   2  -6  125.29   19.64
  -3   2  -6  110.90   13.56
  -3   2  -6  115.40   15.20
   3  -2   7   95.02   19.72
  -3   2  -7   83.84   17.78
  -3   2  -7   79.28   21.66
   3  -2   8    1.85   11.69
  -3   2  -8   11.57   19.87
  -3   2  -8   38.79    9.04
   3  -1  -9   20.05    7.38
  -3   1   9    0.08    5.14
   3  -1  -8   13.19    9.37
   3  -1  -8   12.78    8.63
   3  -1  -7  935.37   80.91
   3  -1  -7  600.37   48.69
   3  -1  -6   10.25    6.98
   3  -1  -6   13.38   13.18
   3  -1  -5   89.21   19.65
   3  -1  -5   84.17   16.34
   3  -1  -5   89.07   18.76
   3  -1  -4 7069.88  558.42
   3  -1  -4 6794.86  542.54
   3  -1  -4 6838.08  546.80
   3  -1  -3 1036.75   74.08
   3  -1  -3 1111.17   76.95
   3  -1  -3 1031.96   72.75
  -3   1   3  872.49   57.03
   3  -1  -2  532.21   34.28
   3  -1  -2  614.67   41.09
   3  -1  -2  533.71   34.58
   3  -1  -2  568.14   40.60
   3  -1  -2  541.01   37.44
   3  -1  -2  742.90   47.63
   3  -1  -2  516.02   37.09
  -3   1   2  617.43   44.04
  -3   1   2  503.60   38.61
  -3   1   2  649.48   43.76
  -3   1   2  523.52   33.64
  -3   1   2  509.01   32.65
   3  -1  -1  162.29   21.77
   3  -1  -1  137.07   16.55
   3  -1  -1  153.81   12.08
   3  -1  -1  155.62   12.64
   3  -1  -1  148.56   13.28
   3  -1  -1  145.34   12.00
  -3   1   1  167.89   16.90
  -3   1   1  135.33   14.10
  -3   1   1  133.75   11.64
  -3   1   1  125.65   14.04
  -3   1   1  160.32   13.15
  -3   1   1  135.75   10.93
   3  -1   0 1931.60  134.49
   3  -1   0 2108.96  145.19
   3  -1   0 2071.07  142.10
   3  -1   0 2204.47  149.62
   3  -1   0 2284.74  157.01
   3  -1   0 2249.32  155.64
   3  -1   0 2064.64  141.47
   3  -1   0 2085.93  140.21
  -3   1   0 2068.38  142.85
  -3   1   0 1929.60  135.32
  -3   1   0 1984.00  136.34
  -3   1   0 2523.00  169.92
  -3   1   0 2091.29  140.70
   3  -1   1   53.40    9.79
   3  -1   1   49.14    9.55
   3  -1   1   54.76    9.11
   3  -1   1   57.77    8.91
   3  -1   1   63.25   11.00
  -3   1  -1  116.84   14.59
  -3   1  -1   72.96    9.59
  -3   1  -1  109.38   15.72
  -3   1  -1   73.55   10.37
   3  -1   2 4110.12  303.57
   3  -1   2 3904.59  288.88
   3  -1   2 4224.97  313.45
   3  -1   2 4262.26  316.77
   3  -1   2 4052.35  301.02
  -3   1  -2 4014.46  294.67
  -3   1  -2 3866.65  284.02
  -3   1  -2 3874.31  281.72
  -3   1  -2 4339.75  320.93
   3  -1   3   35.63   15.66
   3  -1   3   29.02   10.30
   3  -1   3   33.54   10.88
   3  -1   3   41.91   12.40
  -3   1  -3   49.55    6.90
  -3   1  -3   36.96    7.10
   3  -1   4  299.80   31.41
   3  -1   4  287.02   26.27
   3  -1   4  334.92   32.07
  -3   1  -4  305.17   28.11
  -3   1  -4  329.69   27.91
  -3   1  -4  342.04   30.10
  -3   1  -4  324.26   25.11
   3  -1   5   99.79   19.09
   3  -1   5   81.15   17.15
   3  -1   5   72.16   20.20
  -3   1  -5   82.99   15.73
  -3   1  -5   88.46   12.77
  -3   1  -5   80.08   14.04
   3  -1   6    3.08   12.79
   3  -1   6    4.25    6.85
  -3   1  -6    6.08   11.23
  -3   1  -6   -0.12    7.77
  -3   1  -6   46.79    8.97
   3  -1   7  176.66   24.59
  -3   1  -7  141.94   21.49
  -3   1  -7  129.48   25.81
  -3   1  -7  122.56   14.01
   3  -1   8   13.92   11.15
  -3   1  -8   14.50   19.32
  -3   1  -8   11.97    9.31
   3  -1   9    6.11    8.13
  -3   1  -9    7.87    8.68
  -3   1  -9    4.30    7.86
   3   0  -9   -0.04    2.48
   3   0  -8  641.93   49.44
   3   0  -7   13.80    5.52
   3   0  -7   11.02    6.88
   3   0  -7   20.90    9.46
   3   0  -6 2864.71  216.29
   3   0  -6 2963.87  222.84
   3   0  -6 2922.70  216.76
   3   0  -5  224.22   34.06
   3   0  -5  213.32   19.67
   3   0  -5  211.34   20.66
   3   0  -4 2957.25  215.68
   3   0  -4 2796.37  204.22
   3   0  -4 2993.53  220.84
   3   0  -3  323.94   26.46
   3   0  -3  322.75   22.03
   3   0  -3  343.40   28.45
   3   0  -3  341.82   27.66
   3   0  -2 1496.04   98.84
   3   0  -2 1714.40  113.48
   3   0  -2 1886.45  125.91
   3   0  -2 1836.12  124.27
   3   0  -2 1810.46  122.65
   3   0  -2 1739.78  127.19
  -3   0   2 1811.58  124.94
  -3   0   2 1805.81  131.20
   3   0  -1 1185.14   80.56
   3   0  -1 1141.66   74.69
   3   0  -1 1080.04   72.66
   3   0  -1 1186.51   76.77
   3   0  -1 1091.63   70.43
   3   0  -1 1271.79   81.99
   3   0  -1 1076.04   69.62
  -3   0   1  879.95   61.48
  -3   0   1 1062.69   71.65
  -3   0   1 1047.85   66.07
  -3   0   1 1145.84   75.19
  -3   0   1  999.66   61.28
  -3   0   1 1188.01   79.99
   3   0   0   55.52    5.72
   3   0   0   24.12    6.56
   3   0   0   21.61    6.50
   3   0   0   44.98    6.48
   3   0   0   23.48    6.59
   3   0   0   25.32    5.96
   3   0   0   18.60    6.73
  -3   0   0   25.71    8.17
  -3   0   0   23.76    7.26
  -3   0   0   18.78   11.61
  -3   0   0   23.41    5.04
  -3   0   0   19.62    5.25
  -3   0   0   32.93    5.23
   3   0   1   32.18    4.93
   3   0   1    2.89    4.91
   3   0   1   27.06    5.70
   3   0   1    3.10    5.17
   3   0   1   10.09    5.54
   3   0   1   16.95    6.01
   3   0   1    0.04    3.37
   3   0   1   15.18    5.99
  -3   0  -1    1.79    2.91
  -3   0  -1    1.61    5.68
  -3   0  -1    1.32    5.23
  -3   0  -1   11.46    8.10
  -3   0  -1    1.73    5.27
   3   0   2  456.25   31.29
   3   0   2  477.64   31.44
   3   0   2  492.59   35.73
   3   0   2  506.16   35.95
   3   0   2  530.81   37.00
   3   0   2  516.60   37.05
   3   0   2  474.65   32.23
   3   0   2  457.76   32.98
  -3   0  -2  521.15   33.26
  -3   0  -2  468.69   32.45
  -3   0  -2  457.77   32.67
  -3   0  -2  462.05   32.49
   3   0   3   85.68    9.77
   3   0   3   69.44   11.52
   3   0   3   92.77   22.83
   3   0   3   84.37   12.47
   3   0   3   79.92   12.47
   3   0   3   78.47   12.43
   3   0   3   74.33   12.92
   3   0   3   78.61   11.20
  -3   0  -3   75.65    9.54
  -3   0  -3   71.19    9.59
  -3   0  -3   78.00   12.31
  -3   0  -3   76.46   10.69
  -3   0  -3   74.45   17.14
   3   0   4 2435.44  171.51
   3   0   4 2378.61  177.13
   3   0   4 2584.99  187.51
   3   0   4 2960.49  216.70
  -3   0  -4 2768.47  197.95
  -3   0  -4 2736.55  198.09
  -3   0  -4 2737.24  193.09
  -3   0  -4 2723.15  191.81
   3   0   5  578.46   39.55
   3   0   5  535.04   41.40
   3   0   5  662.39   54.87
  -3   0  -5  646.77   47.82
  -3   0  -5  674.66   47.60
  -3   0  -5  594.58   46.15
  -3   0  -5  619.35   45.23
   3   0   6  909.98   65.88
   3   0   6 1073.44   84.57
  -3   0  -6 1030.82   77.77
  -3   0  -6  955.27   66.47
  -3   0  -6  943.74   70.37
  -3   0  -6  965.46   80.99
   3   0   7  162.98   35.01
  -3   0  -7  148.12   20.78
  -3   0  -7  148.60   14.41
  -3   0  -7  142.57   18.99
  -3   0  -7  139.03   16.20
   3   0   8  770.99   60.07
  -3   0  -8  743.21   73.84
  -3   0  -8  637.35   46.45
  -3   0  -8  693.62   54.98
   3   0   9   -0.06    7.17
  -3   0  -9    4.37    8.64
  -3   0  -9    5.34    8.01
   3   0  10   -0.06    6.71
  -3   0 -10    1.86    6.38
   3   1  -8    0.44    3.53
   3   1  -7   -0.01    9.53
   3   1  -7    8.72    6.67
   3   1  -6  338.08   29.86
   3   1  -6  375.49   30.28
   3   1  -5   15.25    8.03
   3   1  -5    1.53    4.67
   3   1  -5    1.46   11.41
   3   1  -4   24.26   10.69
   3   1  -4   24.70    9.91
   3   1  -4   52.25    8.46
   3   1  -3    2.31    5.70
   3   1  -3    1.76    4.15
  -3  -1   3   -0.40    4.28
   3   1  -2  825.00   56.05
   3   1  -2  879.83   59.99
   3   1  -2  903.21   59.51
   3   1  -2  756.38   47.79
   3   1  -2  824.34   52.70
  -3  -1   2  774.55   54.89
  -3  -1   2  783.65   52.81
  -3  -1   2  962.21   64.96
  -3  -1   2  774.70   55.14
   3   1  -1  497.63   33.75
   3   1  -1  515.68   33.24
   3   1  -1  546.38   37.20
   3   1  -1  516.21   36.29
   3   1  -1  462.35   28.37
  -3  -1   1  493.01   35.26
  -3  -1   1  479.72   33.42
  -3  -1   1  628.88   43.19
  -3  -1   1  490.39   35.18
   3   1   0   63.88    7.87
   3   1   0   67.15    9.86
   3   1   0   65.53    9.04
   3   1   0   52.75    6.27
   3   1   0  101.05    9.86
   3   1   0   62.16    7.80
  -3  -1   0   59.00    9.14
  -3  -1   0   58.95    5.85
  -3  -1   0   78.60   11.51
  -3  -1   0   60.09    9.29
   3   1   1  408.61   25.92
   3   1   1  409.58   27.91
   3   1   1  425.11   23.99
   3   1   1  397.82   27.39
   3   1   1  446.38   29.55
   3   1   1  465.33   32.47
   3   1   1  412.43   25.42
   3   1   1  435.07   30.96
   3   1   1  430.24   31.25
  -3  -1  -1  427.63   29.32
  -3  -1  -1  380.09   21.72
  -3  -1  -1  306.12   23.45
  -3  -1  -1  395.63   28.77
  -3  -1  -1  378.97   25.50
   3   1   2  440.31   27.05
   3   1   2  429.36   28.71
   3   1   2  438.31   31.91
   3   1   2  442.32   31.09
   3   1   2  806.76   59.23
   3   1   2  454.65   38.92
   3   1   2  498.97   35.64
   3   1   2  409.68   25.87
   3   1   2  417.07   25.92
  -3  -1  -2  468.20   31.59
  -3  -1  -2  452.09   27.05
  -3  -1  -2  453.77   31.80
  -3  -1  -2  419.56   28.41
  -3  -1  -2  380.69   28.39
  -3  -1  -2  419.83   26.32
   3   1   3  122.20   13.81
   3   1   3  111.50    9.73
   3   1   3  118.80   14.26
   3   1   3  114.58   12.80
   3   1   3  125.56   14.15
   3   1   3  121.37   13.96
   3   1   3  119.80   21.54
   3   1   3  109.84   10.22
  -3  -1  -3  120.48    9.58
  -3  -1  -3  121.68   12.33
  -3  -1  -3  112.80   12.42
  -3  -1  -3  111.86    9.27
  -3  -1  -3  102.44   12.62
   3   1   4  475.53   33.56
   3   1   4  618.88   46.21
   3   1   4  521.38   37.02
   3   1   4  511.06   38.35
   3   1   4  481.39   34.91
  -3  -1  -4  515.56   40.20
  -3  -1  -4  550.89   39.62
  -3  -1  -4  524.68   50.19
  -3  -1  -4  487.93   33.83
   3   1   5    2.87   11.87
   3   1   5   36.60    8.37
  -3  -1  -5   11.78    9.18
  -3  -1  -5   15.46    9.10
  -3  -1  -5    3.65   11.11
  -3  -1  -5    2.59    8.70
   3   1   6  372.51   39.07
   3   1   6  292.36   44.33
  -3  -1  -6  335.62   30.40
  -3  -1  -6  338.71   28.55
  -3  -1  -6  303.56   30.39
  -3  -1  -6  315.29   39.92
   3   1   7  196.71   24.14
  -3  -1  -7  176.48   21.57
  -3  -1  -7  199.76   20.79
  -3  -1  -7  162.29   18.87
  -3  -1  -7  175.20   22.82
   3   1   8   27.20   11.21
  -3  -1  -8   20.44   14.17
  -3  -1  -8   74.46   10.80
  -3  -1  -8   18.63    9.67
  -3  -1  -8   22.36   12.48
   3   1   9   -0.51    6.72
  -3  -1  -9    5.91    9.57
  -3  -1  -9    8.84    5.61
  -3  -1  -9    4.12    5.22
  -3  -1  -9    4.93    9.12
   3   1  10  494.55   44.23
  -3  -1 -10  469.63   54.85
   3   2  -8  297.29   21.24
   3   2  -7   65.33   10.76
   3   2  -7   63.61    9.11
   3   2  -6   13.25    7.34
   3   2  -6   24.65    8.60
   3   2  -6    6.51    6.14
   3   2  -5    5.55    7.18
   3   2  -5    6.60    7.79
   3   2  -5    4.92   11.02
   3   2  -4   88.41   14.76
   3   2  -4  167.15   27.18
   3   2  -4  204.88   29.60
   3   2  -3  182.97   36.28
   3   2  -3  166.42   18.31
   3   2  -3  181.72   18.74
  -3  -2   3  158.18   13.12
   3   2  -2 1741.59  130.62
   3   2  -2 1546.05  103.29
   3   2  -2 1997.14  139.00
   3   2  -2 1772.91  123.58
  -3  -2   2 1621.23  109.30
   3   2  -1   36.96    5.97
   3   2  -1   25.27    8.09
   3   2  -1   14.94    7.69
  -3  -2   1   41.74    6.70
  -3  -2   1   18.07    5.79
  -3  -2   1   19.40    9.05
  -3  -2   1   13.92    7.33
  -3  -2   1   17.91    7.63
   3   2   0  162.53   14.54
   3   2   0  180.62   15.67
   3   2   0  158.69   13.72
   3   2   0  145.97   10.21
   3   2   0  229.70   19.29
  -3  -2   0  162.72   14.96
  -3  -2   0  184.33   15.90
  -3  -2   0  195.61   14.15
  -3  -2   0  198.55   19.43
  -3  -2   0  157.44   14.46
  -3  -2   0  163.37   14.13
   3   2   1 1761.77  122.31
   3   2   1 2080.65  134.37
   3   2   1 1485.63  100.94
   3   2   1 1592.61  102.34
   3   2   1 1374.72   92.41
   3   2   1 1308.94   84.97
   3   2   1 1465.04   97.06
  -3  -2  -1 1521.03  102.57
  -3  -2  -1 1543.00  103.72
  -3  -2  -1 1510.10   98.77
  -3  -2  -1 1810.32  125.29
  -3  -2  -1 1512.62  104.61
  -3  -2  -1 1900.48  123.95
   3   2   2 9658.98  800.65
   3   2   211199.34  903.44
   3   2   210438.92  851.49
   3   2   2 9767.57  794.09
   3   2   211808.81  965.19
   3   2   210682.23  871.98
   3   2   2 9220.40  762.32
   3   2   2 9343.42  763.24
  -3  -2  -210886.59  888.74
  -3  -2  -210940.74  897.16
  -3  -2  -210821.07  877.11
  -3  -2  -211071.12  897.43
  -3  -2  -2 9557.28  783.69
   3   2   3   55.95   13.49
   3   2   3   50.71    6.42
   3   2   3   45.84   10.31
   3   2   3   99.77   13.54
   3   2   3   80.04   11.95
   3   2   3   48.79   10.10
   3   2   3   51.87    8.01
   3   2   3   42.21    5.21
  -3  -2  -3   45.82    6.31
  -3  -2  -3   50.25    6.60
  -3  -2  -3   47.67    9.60
  -3  -2  -3   46.83    9.19
  -3  -2  -3   54.87    6.89
   3   2   4 2174.50  152.81
   3   2   4 2445.02  174.57
   3   2   4 2292.30  162.57
   3   2   4 2154.56  151.12
   3   2   4 1924.36  133.85
  -3  -2  -4 2226.69  151.06
  -3  -2  -4 2339.23  166.28
  -3  -2  -4 2443.93  170.63
   3   2   5  855.97   64.83
   3   2   5  774.39   57.73
  -3  -2  -5  791.74   55.63
  -3  -2  -5  858.16   64.73
  -3  -2  -5  784.13   62.17
  -3  -2  -5  770.21   57.21
   3   2   615990.29 1458.94
   3   2   617680.63 1584.62
  -3  -2  -617896.91 1621.52
  -3  -2  -618665.24 1686.65
  -3  -2  -618301.63 1667.54
  -3  -2  -615770.25 1428.71
   3   2   7  702.10   54.76
  -3  -2  -7  669.28   55.18
  -3  -2  -7  678.80   56.16
  -3  -2  -7  581.46   51.29
  -3  -2  -7  624.17   53.32
   3   2   8 1559.42  112.46
  -3  -2  -8 1475.47  112.91
  -3  -2  -8 1530.12  117.37
  -3  -2  -8 1354.55  103.82
  -3  -2  -8 1440.52  110.66
   3   2   9   70.86   19.42
  -3  -2  -9   63.20   19.65
  -3  -2  -9   67.69   15.03
  -3  -2  -9   69.37   15.74
   3   2  10   22.31   13.69
  -3  -2 -10   53.00   12.55
  -3  -2 -10   21.89    9.41
  -3  -2 -10   16.42    6.03
   3   2  11   18.99   11.35
  -3  -2 -11   18.53    9.09
   3   3  -7  391.95   39.73
   3   3  -7  390.51   28.55
   3   3  -6  528.73   40.62
   3   3  -6  483.71   39.08
  -3  -3   6  434.26   35.86
   3   3  -5   41.83   23.23
   3   3  -5   96.94   15.53
  -3  -3   5   -0.77   12.14
   3   3  -4    1.28    6.08
   3   3  -4    3.83    9.11
   3   3  -4    2.73    8.04
   3   3  -3  803.74   61.01
   3   3  -3  840.79   65.83
   3   3  -3  795.82   61.79
   3   3  -211823.74 1001.43
   3   3  -211913.97 1018.38
   3   3  -211975.79 1003.39
   3   3  -211691.59 1000.27
   3   3  -1  546.97   43.81
   3   3  -1  544.45   40.87
   3   3  -1  588.71   42.33
   3   3  -1  607.89   49.42
   3   3   0 3813.03  275.65
   3   3   0 3126.41  222.13
   3   3   0 3464.88  248.85
   3   3   0 3747.90  269.99
   3   3   0 4258.13  324.41
   3   3   0 3525.20  250.92
  -3  -3   0 3308.20  242.65
  -3  -3   0 3537.05  249.67
   3   3   1 2371.99  163.87
   3   3   1 2798.98  192.91
   3   3   1 2647.18  186.49
   3   3   1 2419.54  167.56
   3   3   1 2714.44  188.22
   3   3   1 2953.85  210.41
  -3  -3  -1 2378.57  171.87
  -3  -3  -1 2640.14  189.62
  -3  -3  -1 2618.85  180.00
  -3  -3  -1 2627.45  179.50
  -3  -3  -1 2739.10  194.61
  -3  -3  -1 3024.45  218.47
  -3  -3  -1 2758.28  199.05
   3   3   2 1272.43   82.74
   3   3   2 1494.23  104.03
   3   3   2 1392.22   93.17
   3   3   2 1323.34   91.55
   3   3   2 1326.91   88.69
   3   3   2 1289.43   92.07
  -3  -3  -2 1182.17   82.88
  -3  -3  -2 1411.04   99.52
  -3  -3  -2 1361.40   89.83
  -3  -3  -2 1353.13   90.08
  -3  -3  -2 1330.43   91.75
  -3  -3  -2 1670.47  116.82
   3   3   3 1482.26  103.63
   3   3   3 1364.29   95.83
   3   3   3 1348.54   91.88
   3   3   3 1273.59   95.42
   3   3   3 1314.50   89.58
  -3  -3  -3 1136.98   78.95
  -3  -3  -3 1328.58   85.47
  -3  -3  -3 1314.67   88.48
  -3  -3  -3 1293.38   88.96
  -3  -3  -3 1287.64   93.19
   3   3   4 3538.70  258.98
   3   3   4 3206.61  233.98
   3   3   4 3217.07  236.92
  -3  -3  -4 2762.51  200.71
  -3  -3  -4 3512.62  252.20
  -3  -3  -4 3374.27  247.26
  -3  -3  -4 3192.02  227.09
   3   3   5  267.53   24.70
   3   3   5  209.72   19.75
   3   3   5  237.08   25.02
   3   3   5  197.37   15.79
  -3  -3  -5  206.56   16.25
  -3  -3  -5  236.43   23.43
  -3  -3  -5  229.94   24.90
  -3  -3  -5  206.14   14.69
   3   3   6 5932.08  467.90
   3   3   6 5458.06  427.04
   3   3   6 5603.06  453.84
  -3  -3  -6 6233.56  490.62
  -3  -3  -6 5975.64  476.53
  -3  -3  -6 5684.24  460.56
   3   3   7  784.35   57.83
   3   3   7  609.93   44.88
   3   3   7  728.57   65.28
  -3  -3  -7  735.52   58.57
  -3  -3  -7  783.87   65.27
  -3  -3  -7  690.60   62.94
   3   3   8 5649.20  469.46
  -3  -3  -8 6020.55  493.79
  -3  -3  -8 6144.47  505.44
  -3  -3  -8 5507.99  447.81
   3   3   9  611.78   55.60
  -3  -3  -9  570.32   46.68
  -3  -3  -9  633.53   67.33
  -3  -3  -9  515.74   43.09
   3   3  10    8.16   11.71
  -3  -3 -10    7.29    8.65
  -3  -3 -10    8.09   10.01
  -3  -3 -10   10.82    6.80
   3   3  11   16.83   10.87
  -3  -3 -11   12.68    8.19
  -3  -3 -11   11.55    8.35
   3   4  -7  678.56   44.65
   3   4  -7  391.42   28.98
   3   4  -6  287.83   39.54
   3   4  -6  273.59   25.86
   3   4  -5 1819.06  135.86
   3   4  -5 1810.85  133.85
  -3  -4   5 1685.82  119.76
   3   4  -4 2720.17  204.44
   3   4  -4 2828.68  223.58
  -3  -4   4 2593.04  193.60
   3   4  -3   92.31   22.19
   3   4  -3   84.63   33.00
  -3  -4   3   89.52   16.27
   3   4  -2 1367.55  104.37
   3   4  -2 1145.34   80.32
   3   4  -2 1301.02   96.82
  -3  -4   2 1206.40   91.93
   3   4  -1 3815.66  309.90
   3   4  -1 4009.13  299.16
   3   4  -1 3350.98  247.87
  -3  -4   1 3620.45  279.39
   3   4   018421.04 1670.22
   3   4   020693.93 1862.19
   3   4   018504.84 1702.15
   3   4   021508.70 1941.02
  -3  -4   019138.23 1752.40
   3   4   1 4513.03  340.56
   3   4   1 5097.58  379.14
   3   4   1 4825.65  369.41
   3   4   1 4832.87  373.76
  -3  -4  -1 4762.08  370.11
   3   4   2  618.94   39.94
   3   4   2  730.53   63.50
   3   4   2  654.90   49.85
   3   4   2  616.40   45.14
  -3  -4  -2  544.04   40.56
  -3  -4  -2  626.05   40.13
  -3  -4  -2  615.78   41.79
  -3  -4  -2  654.50   51.19
   3   4   3  245.25   23.45
   3   4   3  272.68   24.31
   3   4   3  258.91   22.56
  -3  -4  -3  251.97   19.12
  -3  -4  -3  248.48   21.12
  -3  -4  -3  242.67   22.88
   3   4   4  278.35   25.92
   3   4   4  327.23   26.81
   3   4   4  299.41   26.95
  -3  -4  -4  316.51   24.77
  -3  -4  -4  285.15   34.20
  -3  -4  -4  317.65   25.97
   3   4   5 1218.03   88.94
   3   4   5 1450.40  101.39
   3   4   5 1375.95  102.53
  -3  -4  -5 1394.82  116.76
  -3  -4  -5 1417.15   99.68
  -3  -4  -5 1426.63   98.96
   3   4   6 1080.98   87.49
   3   4   6 1217.40  113.50
  -3  -4  -6 1141.48  110.70
  -3  -4  -6 1286.82   93.56
  -3  -4  -6 1072.50   74.25
   3   4   7   20.87    6.56
   3   4   7   23.32   17.00
  -3  -4  -7   20.65   13.15
  -3  -4  -7   22.79   14.48
   3   4   8   18.65   17.94
  -3  -4  -8   19.44    9.36
  -3  -4  -8   19.68   14.74
  -3  -4  -8   13.31   14.55
   3   4   9   24.49   16.16
  -3  -4  -9   12.06    8.58
  -3  -4  -9  155.62   18.09
  -3  -4  -9    8.80   11.43
   3   4  10   16.62   20.42
  -3  -4 -10    7.46   14.40
  -3  -4 -10    0.53   13.26
  -3  -4 -10    9.47   10.50
   3   4  11   18.29   11.22
  -3  -4 -11   15.35    7.07
  -3  -4 -11   15.12   10.77
  -3  -4 -11   11.71    4.99
   3   5  -5  768.36   59.49
   3   5  -5  766.63   59.53
   3   5  -4   59.62   16.59
   3   5  -4   58.00   15.46
  -3  -5   4   54.75    8.76
   3   5  -3  106.94   20.98
   3   5  -3   60.66   16.43
  -3  -5   3   77.92   13.28
   3   5  -2 2283.52  166.89
   3   5  -2 2156.50  155.53
   3   5  -2 2612.32  217.28
  -3  -5   2 2015.29  162.19
   3   5  -1  206.71   21.19
   3   5  -1  200.00   18.75
   3   5  -1  208.22   21.63
   3   5  -1  237.19   28.08
  -3  -5   1  208.37   38.30
   3   5   0  362.66   34.22
   3   5   0  327.39   27.59
   3   5   0  338.15   27.34
   3   5   0  312.06   29.04
  -3  -5   0  290.03   44.25
   3   5   1  230.26   22.37
   3   5   1  231.35   18.96
   3   5   1  252.20   37.05
   3   5   1  326.58   41.58
  -3  -5  -1  194.05   24.82
   3   5   2  489.58   38.92
   3   5   2  535.30   42.08
   3   5   2  475.03   41.47
  -3  -5  -2  470.27   41.59
   3   5   3  483.33   39.01
   3   5   3  504.49   41.80
   3   5   3  575.79   42.10
  -3  -5  -3  447.80   39.10
  -3  -5  -3  524.53   43.52
   3   5   4  886.17   78.81
   3   5   4  858.03   65.03
   3   5   4  961.66   66.78
  -3  -5  -4  899.96   65.71
  -3  -5  -4  988.53   83.65
   3   5   5  738.37   56.24
   3   5   5  784.36   63.84
  -3  -5  -5  811.49   57.23
  -3  -5  -5  730.18   56.71
  -3  -5  -5  788.32   58.90
   3   5   6  128.34   16.02
   3   5   6  128.95   22.76
  -3  -5  -6  138.53   17.54
  -3  -5  -6  118.58   20.29
  -3  -5  -6  142.40   16.63
   3   5   7 2254.42  165.10
   3   5   7 2501.73  196.52
  -3  -5  -7 2488.83  187.43
  -3  -5  -7 2422.74  188.32
  -3  -5  -7 2388.83  176.95
   3   5   8 1228.46  103.63
  -3  -5  -8 1259.17  101.38
  -3  -5  -8 1158.35   93.53
   3   5   9  141.16   22.51
  -3  -5  -9   30.57   16.19
  -3  -5  -9   28.35   25.61
   3   5  10    5.84    9.91
  -3  -5 -10    2.55    4.03
  -3  -5 -10    5.22    8.91
  -3  -5 -10    3.31    8.61
   3   5  11  206.09   22.76
  -3  -5 -11  181.93   22.64
  -3  -5 -11  142.61   14.48
   3   6  -4  247.09   23.93
   3   6  -4  258.94   27.69
   3   6  -3  196.69   21.83
   3   6  -3  199.48   24.38
   3   6  -2   79.84   16.27
   3   6  -2   60.43   13.09
   3   6  -2   52.91    8.75
   3   6  -2   50.99    9.31
  -3  -6   2   64.50   10.96
   3   6  -1 1705.23  126.90
   3   6  -1 1765.50  134.13
   3   6  -1 1681.40  120.51
   3   6  -1 1695.97  122.71
  -3  -6   1 1696.53  124.45
   3   6   0 3477.67  252.74
   3   6   0 3292.79  247.61
   3   6   0 3089.53  233.29
   3   6   0 3449.96  275.25
  -3  -6   0 3324.50  253.33
   3   6   1  159.00   19.84
   3   6   1  130.99   18.23
   3   6   1  120.10   19.98
  -3  -6  -1  127.03   21.72
   3   6   2  575.38   50.00
   3   6   2  675.78   50.15
   3   6   2  625.62   50.78
  -3  -6  -2  653.07   54.92
   3   6   3 1352.69   94.74
   3   6   3 1234.20  105.16
   3   6   3 1219.25   94.01
  -3  -6  -3 1285.27  110.70
   3   6   4  312.41   30.99
   3   6   4  285.49   29.26
  -3  -6  -4  289.16   24.68
  -3  -6  -4  329.32   31.25
   3   6   5  124.47   20.36
   3   6   5  113.14   16.42
  -3  -6  -5  113.91   15.85
  -3  -6  -5  127.59   18.07
   3   6   6  231.05   21.59
   3   6   6  243.37   28.70
  -3  -6  -6  242.93   34.19
  -3  -6  -6  231.09   24.99
   3   6   7  446.58   60.93
   3   6   7  394.29   30.09
  -3  -6  -7  447.58   34.98
  -3  -6  -7  431.34   40.37
  -3  -6  -7  463.40   38.91
   3   6   8  299.21   50.05
  -3  -6  -8  262.93   25.37
  -3  -6  -8  252.77   29.49
  -3  -6  -8  256.27   28.90
   3   6   9 1013.27   96.58
  -3  -6  -9 1004.86   75.57
  -3  -6  -9  933.44   74.24
   3   6  10   61.02   15.49
  -3  -6 -10   62.66   13.28
  -3  -6 -10   62.23   12.73
   3   7  -2   41.93   13.87
  -3  -7   2   41.51   10.97
   3   7  -1  193.64   16.66
   3   7  -1  187.29   16.94
   3   7  -1  210.90   30.22
   3   7  -1  193.39   28.01
   3   7   0  517.86   38.57
   3   7   0  440.64   30.16
   3   7   0  443.69   37.29
   3   7   0  480.68   38.09
  -3  -7   0  494.28   38.69
   3   7   1 2865.56  207.81
   3   7   1 2731.38  207.93
   3   7   1 2905.71  217.51
  -3  -7  -1 2957.27  220.22
   3   7   2  137.71   32.09
   3   7   2  139.12   35.48
  -3  -7  -2  146.74   21.82
   3   7   3   -0.15   10.31
   3   7   3    2.58    9.80
  -3  -7  -3   13.94   10.68
   3   7   4 1038.18   81.38
   3   7   4  948.54   72.25
   3   7   4  858.58   62.34
  -3  -7  -4 1024.98   78.58
   3   7   5  408.16   54.36
   3   7   5  354.60   31.08
   3   7   5  354.59   30.58
  -3  -7  -5  387.95   48.41
   3   7   6  647.59   56.25
   3   7   6  601.35   44.72
  -3  -7  -6  672.75   55.08
   3   7   7  171.09   24.47
   3   7   7  151.58   14.05
  -3  -7  -7  178.19   19.94
   3   7   8    3.28    9.63
   3   7   8    0.63    8.33
  -3  -7  -8    3.17    5.87
   3   7   9    0.14    7.35
   3   7   9    1.30    6.62
   3   8   1   30.23    8.73
   3   8   1   29.71   11.33
   3   8   2   57.24   14.04
   3   8   2   56.40   12.83
  -3  -8  -2   57.55   11.68
   3   8   3  972.47   72.17
   3   8   3  881.80   68.00
  -3  -8  -3 1009.44   73.35
   3   8   4    0.06   15.74
   3   8   4    3.14    8.27
  -3  -8  -4    6.01    8.94
   3   8   5  278.58   28.80
   3   8   5  253.14   23.41
   3   8   5  205.56   16.02
  -3  -8  -5  281.59   28.46
   3   8   6    0.00    7.70
   3   8   6    0.42    4.20
   3   8   6    1.02    4.44
  -3  -8  -6    1.46    6.84
   3   8   7  676.68   54.65
   3   8   7  576.35   44.22
  -3  -8  -7  669.41   60.86
  -4   5   5  166.44   24.16
  -4   5   4   26.76   16.75
   4  -5  -3  157.28   20.51
  -4   5   3  186.41   19.79
  -4   5   3  157.48   16.74
   4  -5  -2  132.33   15.25
  -4   5   2  149.60   18.83
  -4   5   2  138.73   17.50
   4  -5  -1  330.73   28.55
   4  -5  -1  348.29   26.75
  -4   5   1  378.71   32.79
  -4   5   1  344.29   31.36
   4  -5   0  532.82   42.13
   4  -5   0  537.41   40.54
  -4   5   0  602.77   58.31
  -4   5   0  540.42   54.67
   4  -5   1   71.47   14.00
   4  -5   1   57.80   12.86
  -4   5  -1   67.10   14.71
  -4   5  -1   56.77   13.12
   4  -4  -7   41.75   10.16
  -4   4   7   48.86   12.72
   4  -4  -6  929.40   68.18
  -4   4   6 1038.03   76.48
   4  -4  -5  213.83   25.63
  -4   4   5  235.69   23.75
  -4   4   5  272.43   22.16
   4  -4  -4   84.52   10.66
  -4   4   4   74.76   12.07
  -4   4   4   54.16    8.68
  -4   4   4   72.09   12.06
   4  -4  -3  143.31   16.63
  -4   4   3  158.70   15.08
  -4   4   3  133.58   15.50
  -4   4   3  164.19   18.39
   4  -4  -2    4.67    9.71
  -4   4   2    4.86   17.57
  -4   4   2   61.57   10.83
   4  -4  -1   10.63   10.65
   4  -4  -1   23.51    8.13
  -4   4   1   15.98   10.16
  -4   4   1   20.11   10.38
   4  -4   0  679.42   62.38
  -4   4   0  734.37   56.42
  -4   4   0  680.91   55.00
   4  -4   1  518.28   44.36
   4  -4   1  504.68   56.83
  -4   4  -1  529.31   44.26
  -4   4  -1  513.64   54.98
   4  -4   2    2.17    8.76
   4  -4   2    3.42    8.37
  -4   4  -2    2.95    8.85
  -4   4  -2    5.27    7.96
   4  -4   3  408.25   34.35
   4  -4   3  380.46   34.21
   4  -4   3  374.72   33.93
  -4   4  -3  400.64   35.23
  -4   4  -3  364.84   31.59
   4  -4   4  159.21   19.43
  -4   4  -4  172.97   34.21
  -4   4  -4  157.72   16.55
   4  -3  -8  872.45   65.93
  -4   3   8  895.80   67.90
   4  -3  -7  609.06   48.98
  -4   3   7  652.64   53.76
   4  -3  -6   61.75   21.24
  -4   3   6   63.02   15.87
   4  -3  -5   35.27    7.96
   4  -3  -5   61.44   18.91
  -4   3   5   37.80   13.63
   4  -3  -4  144.63   16.62
   4  -3  -4  160.11   24.90
  -4   3   4  153.53   16.00
  -4   3   4  157.54   21.78
   4  -3  -3 5935.42  473.81
  -4   3   3 7071.35  561.64
  -4   3   3 5451.29  433.24
  -4   3   3 6542.84  514.41
   4  -3  -2  316.21   32.20
  -4   3   2  384.57   41.80
  -4   3   2  357.92   31.37
  -4   3   2  308.24   27.62
   4  -3  -1 3911.01  304.32
   4  -3  -1 4050.01  308.32
  -4   3   1 4510.53  351.93
  -4   3   1 4443.28  334.75
  -4   3   1 3850.93  297.44
   4  -3   0   73.22   17.03
   4  -3   0   78.00   22.76
  -4   3   0   87.45   14.67
  -4   3   0   74.35   15.64
   4  -3   1   28.71   14.08
   4  -3   1   27.84   21.18
  -4   3  -1   42.19   12.12
  -4   3  -1   33.05   13.85
   4  -3   2  517.62   45.27
   4  -3   2  549.38   41.08
   4  -3   2  514.32   58.73
  -4   3  -2  508.05   43.94
   4  -3   3  322.03   31.51
   4  -3   3  362.38   30.86
   4  -3   3  311.89   32.16
  -4   3  -3  336.75   32.10
  -4   3  -3  305.40   30.61
   4  -3   4  128.97   18.26
   4  -3   4  148.80   19.29
   4  -3   4  120.55   18.72
  -4   3  -4  127.78   18.99
  -4   3  -4  124.90   17.64
   4  -3   5  508.69   44.82
   4  -3   5  438.81   37.33
   4  -3   5  367.91   32.21
  -4   3  -5  422.20   37.09
  -4   3  -5  387.89   31.23
   4  -3   6  709.00   54.47
  -4   3  -6  675.09   53.00
   4  -2  -8   20.68   10.85
  -4   2   8   15.55   10.28
   4  -2  -7  363.40   33.84
  -4   2   7  358.58   33.81
   4  -2  -6  120.99   18.60
  -4   2   6  125.85   20.40
   4  -2  -5   86.21   12.49
   4  -2  -5  128.47   25.47
  -4   2   5   82.68   17.87
   4  -2  -4  558.74   44.51
   4  -2  -4  621.29   57.75
  -4   2   4  586.25   49.53
   4  -2  -3  591.24   50.44
   4  -2  -3  570.41   57.28
  -4   2   3  604.14   49.80
   4  -2  -2    9.60   10.58
  -4   2   2    8.96   10.26
  -4   2   2   19.97    6.35
  -4   2   2   10.48    5.76
   4  -2  -1 3580.70  275.02
   4  -2  -1 3737.32  281.03
  -4   2   1 4134.58  321.68
  -4   2   1 3807.97  288.06
  -4   2   1 3643.67  274.71
   4  -2   0    4.19   19.78
   4  -2   0    3.90    8.15
  -4   2   0   15.02    7.49
  -4   2   0   26.28    9.35
  -4   2   0    3.72    8.83
   4  -2   1  831.82   62.56
   4  -2   1  759.06   64.29
   4  -2   1  787.54   80.46
  -4   2  -1  844.97   61.71
  -4   2  -1  916.98   64.73
  -4   2  -1  763.11   60.95
   4  -2   2  330.93   29.28
   4  -2   2  235.99   26.45
   4  -2   2  242.10   42.37
  -4   2  -2  333.33   29.13
  -4   2  -2  240.20   28.62
  -4   2  -2  252.13   19.94
   4  -2   3  469.75   39.90
   4  -2   3  413.39   36.58
   4  -2   3  415.37   40.89
  -4   2  -3  433.09   36.93
  -4   2  -3  400.14   39.94
   4  -2   4 1453.42  108.96
   4  -2   4 1319.73   97.19
   4  -2   4 1277.20   98.30
  -4   2  -4 1332.91  100.86
  -4   2  -4 1285.42   98.06
   4  -2   5   18.96   12.55
   4  -2   5   18.78    8.18
   4  -2   5   14.64    9.94
  -4   2  -5   10.90   18.18
  -4   2  -5   16.29   17.95
   4  -2   6   15.93   12.39
   4  -2   6   16.11    8.63
  -4   2  -6   13.87   10.53
  -4   2  -6   13.87    8.21
   4  -2   7  127.72   19.54
  -4   2  -7  116.14   17.71
  -4   2  -7  107.84   10.41
   4  -1  -8    0.30    7.68
  -4   1   8    3.50    5.49
   4  -1  -7  994.76   76.05
  -4   1   7  845.15   64.85
   4  -1  -6   22.11   12.20
   4  -1  -6   22.39    6.76
  -4   1   6   26.91   11.98
   4  -1  -5   27.07   12.63
   4  -1  -5   40.61    9.31
  -4   1   5   32.52   13.13
   4  -1  -4  703.04   54.16
   4  -1  -4  720.36   54.81
  -4   1   4  683.08   55.68
   4  -1  -3   24.50    8.80
   4  -1  -3   18.69   11.29
  -4   1   3   24.35   11.89
   4  -1  -2  495.00   36.21
   4  -1  -2  438.02   38.05
  -4   1   2  488.87   40.84
   4  -1  -1  468.62   39.67
   4  -1  -1  457.53   38.63
   4  -1  -1  453.84   34.19
   4  -1  -1  485.26   33.46
  -4   1   1  482.51   40.34
  -4   1   1  424.51   36.35
   4  -1   0 2935.60  215.80
   4  -1   0 2841.21  212.42
   4  -1   0 2877.61  212.13
  -4   1   0 3083.42  219.70
  -4   1   0 3029.74  226.52
  -4   1   0 2906.48  219.98
   4  -1   1  216.46   31.03
   4  -1   1  184.51   31.92
  -4   1  -1  178.49   28.95
  -4   1  -1  200.88   17.38
  -4   1  -1  205.31   21.42
   4  -1   2 1257.75   92.94
   4  -1   2 1328.59   99.02
   4  -1   2 1363.80  100.02
  -4   1  -2 1421.62  106.39
  -4   1  -2 1478.02  113.40
  -4   1  -2 1229.34   91.18
   4  -1   3   10.06   11.66
   4  -1   3   12.83    9.32
   4  -1   3   15.30   11.56
  -4   1  -3   12.23    8.96
  -4   1  -3    9.97    7.41
  -4   1  -3   11.76   13.45
   4  -1   4 5242.28  419.41
   4  -1   4 5269.70  408.65
   4  -1   4 5133.32  407.74
  -4   1  -4 5112.66  399.33
  -4   1  -4 5159.39  401.40
  -4   1  -4 5020.66  397.00
   4  -1   5   39.31   17.84
   4  -1   5   39.43    9.01
   4  -1   5   36.12   13.94
  -4   1  -5   35.72   20.92
  -4   1  -5  349.46   38.33
   4  -1   6  325.34   34.50
   4  -1   6  278.69   25.80
  -4   1  -6  289.03   28.46
  -4   1  -6  270.93   27.72
   4  -1   7   44.83   15.31
   4  -1   7   41.30    8.28
  -4   1  -7   44.72   12.81
  -4   1  -7   37.81   10.13
  -4   1  -7   40.94    7.38
   4  -1   8    3.75    9.80
   4  -1   8    2.26    3.06
  -4   1  -8   22.11    8.43
  -4   1  -8   11.92    4.25
   4   0  -8   72.94   12.54
   4   0  -7    1.18    8.76
   4   0  -7   -0.01    2.51
  -4   0   7   -0.01    2.89
   4   0  -6   27.35   10.22
   4   0  -6   -0.00   11.22
  -4   0   6   -0.01    7.27
   4   0  -5    8.84    9.44
   4   0  -5    4.08    6.88
  -4   0   5    4.06    8.08
   4   0  -4 2884.78  215.74
   4   0  -4 2568.60  201.11
  -4   0   4 2752.98  206.92
   4   0  -3   95.17   16.24
   4   0  -3  108.98   17.06
  -4   0   3   79.84   16.18
   4   0  -2  446.48   42.14
   4   0  -2  442.64   32.51
   4   0  -2  450.83   34.77
  -4   0   2  417.29   36.25
   4   0  -1  219.80   18.86
   4   0  -1  204.04   36.99
   4   0  -1  220.56   20.56
  -4   0   1  210.04   23.13
   4   0   0  221.67   22.06
   4   0   0  203.87   20.01
   4   0   0  194.27   21.82
   4   0   0  191.12   26.96
  -4   0   0  190.98   22.37
  -4   0   0  185.07   16.13
   4   0   1    0.90    6.09
   4   0   1    1.09    5.85
   4   0   1    0.53    5.92
  -4   0  -1    1.10    6.86
  -4   0  -1   -0.04    4.54
   4   0   2 6173.03  486.08
   4   0   2 6574.35  520.64
   4   0   2 5809.72  477.87
  -4   0  -2 6417.25  494.68
  -4   0  -2 6792.50  534.82
  -4   0  -2 6267.36  494.14
   4   0   3   73.18   12.18
   4   0   3   89.31   16.04
   4   0   3   82.10   16.72
  -4   0  -3   73.64    9.76
  -4   0  -3   67.52   12.62
  -4   0  -3   61.71   13.95
   4   0   4 2367.29  170.69
   4   0   4 2348.56  176.85
   4   0   4 2493.33  190.67
  -4   0  -4 2451.36  176.87
  -4   0  -4 2474.00  178.91
  -4   0  -4 2290.32  172.29
   4   0   5    0.64    8.33
   4   0   5    1.75   11.58
  -4   0  -5    4.38    7.23
  -4   0  -5    2.88    6.75
  -4   0  -5    2.18    9.52
   4   0   6 2873.20  226.93
   4   0   6 3357.60  261.62
  -4   0  -6 3253.16  245.87
  -4   0  -6 2966.11  227.42
  -4   0  -6 3166.78  232.87
   4   0   7  299.64   24.75
   4   0   7  374.72   36.55
  -4   0  -7  328.42   29.81
  -4   0  -7  342.29   25.07
  -4   0  -7  310.45   29.33
  -4   0  -7  308.71   24.70
   4   0   8  241.00   21.99
   4   0   8  288.94   28.64
  -4   0  -8  231.68   23.94
  -4   0  -8  221.66   20.96
   4   0   9   29.34   12.05
   4   0   9   21.60    7.48
  -4   0  -9   22.88    9.35
   4   1  -8    1.21    4.24
   4   1  -7   11.76    8.53
   4   1  -7    8.08    9.62
   4   1  -6 1949.88  148.09
   4   1  -6 2198.82  159.52
   4   1  -5   33.03   24.95
   4   1  -5   37.10   18.36
  -4  -1   5   29.30    8.42
   4   1  -4  570.62   46.47
   4   1  -4  603.95   49.83
  -4  -1   4  574.94   43.98
   4   1  -3    6.78   10.38
   4   1  -3   20.30    7.76
   4   1  -3    7.24    9.91
  -4  -1   3    6.19    8.83
   4   1  -210042.83  826.39
   4   1  -210084.00  840.15
   4   1  -2 8723.43  739.41
  -4  -1   2 9597.56  797.89
   4   1  -1 1275.66   92.43
   4   1  -1  934.54   64.04
   4   1  -1  828.03   62.43
   4   1  -1  787.76   62.14
  -4  -1   1  817.43   73.76
   4   1   0  977.82   71.80
   4   1   0  913.21   64.17
   4   1   0  995.52   72.64
   4   1   0  951.29   64.56
  -4  -1   0  895.59   59.62
  -4  -1   0  978.03   72.54
   4   1   1 2091.60  142.58
   4   1   1 2106.14  162.09
   4   1   1 1990.32  144.86
   4   1   1 2177.63  161.04
  -4  -1  -1 2157.89  156.82
  -4  -1  -1 2035.12  148.95
   4   1   2  100.14   14.68
   4   1   2  106.18   18.75
  -4  -1  -2  105.85   17.08
  -4  -1  -2   92.36   20.66
   4   1   3   53.28    9.59
   4   1   3   54.10   16.24
  -4  -1  -3   47.21   14.08
  -4  -1  -3   54.89   14.16
   4   1   4 3899.90  289.72
   4   1   4 3742.75  290.01
   4   1   4 3905.83  301.77
  -4  -1  -4 3844.99  298.76
  -4  -1  -4 4161.27  313.15
   4   1   5    2.93   14.60
   4   1   5   24.12   12.11
  -4  -1  -5    3.77    6.26
  -4  -1  -5    4.71    9.46
  -4  -1  -5    3.84   11.84
   4   1   6   16.78   11.14
   4   1   6   17.05    8.51
   4   1   6   21.59   13.98
  -4  -1  -6   24.22    9.25
  -4  -1  -6   29.01   10.78
  -4  -1  -6   16.35   13.20
   4   1   7   32.05    9.00
   4   1   7   22.79    9.65
   4   1   7   21.72   13.73
  -4  -1  -7  175.26   22.40
  -4  -1  -7   21.42    9.98
  -4  -1  -7   34.82   22.15
   4   1   8  209.53   35.13
   4   1   8  187.15   20.19
  -4  -1  -8  189.85   20.66
  -4  -1  -8  208.30   19.56
  -4  -1  -8  177.52   20.29
   4   1   9  109.67   16.32
   4   1   9  101.06   15.53
  -4  -1  -9  100.53   14.84
  -4  -1  -9   88.13   19.42
  -4  -1  -9   99.28   10.81
   4   2  -7  440.84   32.00
  -4  -2   7  382.26   31.71
   4   2  -6  282.05   26.60
   4   2  -6  301.37   27.18
   4   2  -5  188.73   16.90
   4   2  -5  213.98   23.44
   4   2  -5  213.00   25.27
   4   2  -4 6021.43  462.32
   4   2  -4 3999.14  325.18
   4   2  -4 3953.47  305.72
   4   2  -3   18.56   11.89
   4   2  -3   10.58   17.52
  -4  -2   3   20.72    7.39
   4   2  -2    3.81    9.39
   4   2  -2    5.20    9.81
   4   2  -2    4.09    9.06
  -4  -2   2    7.15    6.48
   4   2  -1  104.61   16.70
   4   2  -1  111.05   25.60
   4   2  -1  120.54   27.82
   4   2  -1   95.67   12.23
  -4  -2   1  106.54   14.49
   4   2   0 3070.44  221.62
   4   2   0 2695.41  197.10
   4   2   0 3023.04  226.10
   4   2   0 3103.41  227.79
  -4  -2   0 2960.47  216.38
   4   2   1  554.99   39.52
   4   2   1  563.69   42.11
   4   2   1  631.25   48.83
   4   2   1  579.77   47.68
  -4  -2  -1  578.78   44.25
  -4  -2  -1  531.62   36.91
   4   2   2 1529.39  106.31
   4   2   2 1567.97  117.48
  -4  -2  -2 1481.19  106.30
  -4  -2  -2 1489.29  104.57
  -4  -2  -2 1511.51  104.54
   4   2   3 2657.71  188.89
   4   2   3 2693.24  204.97
  -4  -2  -3 2685.67  198.73
  -4  -2  -3 2525.04  185.27
   4   2   4  691.26   56.14
   4   2   4  389.04   42.11
  -4  -2  -4  405.45   37.55
  -4  -2  -4  338.36   34.15
   4   2   5 6591.21  534.05
   4   2   5 6026.85  484.90
   4   2   5 6742.93  555.01
  -4  -2  -5 7158.33  583.72
  -4  -2  -5 6666.25  540.80
   4   2   6 2313.46  173.70
   4   2   6 2278.48  170.93
   4   2   6 2550.61  197.96
  -4  -2  -6 2515.42  189.59
  -4  -2  -6 2232.97  192.65
   4   2   7  152.61   20.70
   4   2   7  166.45   22.25
  -4  -2  -7  152.26   16.50
  -4  -2  -7  162.91   34.02
  -4  -2  -7  134.76   23.97
   4   2   8    4.90    8.01
   4   2   8   -0.07    7.71
  -4  -2  -8    3.35    6.17
  -4  -2  -8    8.68    7.95
  -4  -2  -8    4.69    8.31
   4   2   9  568.39   45.69
  -4  -2  -9  538.45   49.14
  -4  -2  -9  594.60   45.15
  -4  -2  -9  498.49   49.39
   4   2  10   86.99   13.67
  -4  -2 -10   74.88   11.24
  -4  -2 -10   77.30   11.60
  -4  -2 -10   75.02    8.42
   4   3  -6  751.37   54.67
   4   3  -6  740.34   53.86
  -4  -3   6  669.26   51.25
   4   3  -5   81.65   12.83
   4   3  -5   85.50   27.37
  -4  -3   5   74.97   16.78
   4   3  -4   60.78   15.08
   4   3  -4   60.96   13.97
   4   3  -4   57.13   15.46
  -4  -3   4   -0.57   19.12
   4   3  -3 2919.80  227.85
   4   3  -3 2982.11  232.59
   4   3  -3 5802.92  427.11
   4   3  -2 8385.29  693.29
   4   3  -2 8065.16  672.83
   4   3  -2 8256.86  693.13
   4   3  -1 1062.03   80.59
   4   3  -1 1003.50   75.81
   4   3  -1 1120.81   89.26
   4   3  -1  941.76   68.82
  -4  -3   1 1044.57   71.70
   4   3   0 1117.16   80.20
   4   3   0 1039.52   74.90
   4   3   0 1272.56  111.05
  -4  -3   0 1205.34   89.10
  -4  -3   0 1193.24   89.31
   4   3   1  399.65   30.46
   4   3   1  379.62   32.12
   4   3   1  455.41   40.30
  -4  -3  -1  422.37   35.63
  -4  -3  -1  427.82   31.76
   4   3   2 1129.41   76.59
   4   3   2 1106.25   81.77
   4   3   2 1210.99   91.89
  -4  -3  -2 1181.33   82.91
  -4  -3  -2 1118.03   76.99
  -4  -3  -2 1250.87   89.13
   4   3   3  976.31   74.10
   4   3   3 1102.99   84.41
  -4  -3  -3 1116.87   79.41
  -4  -3  -3 1011.51   72.91
  -4  -3  -3 1053.59   72.77
   4   3   4 1246.28   94.45
   4   3   4 1513.29  122.52
   4   3   4 1268.00   91.19
  -4  -3  -4 1523.33  123.79
  -4  -3  -4 1294.78   96.55
   4   3   5 7616.69  624.08
   4   3   5 7867.50  660.59
   4   3   5 6853.77  583.64
  -4  -3  -5 8620.70  706.57
  -4  -3  -5 7770.03  641.32
   4   3   6 1057.76   82.47
   4   3   6 1153.39   89.90
   4   3   6 1306.03  101.55
  -4  -3  -6 1119.98   93.59
  -4  -3  -6 1222.37   96.87
   4   3   7 3281.67  254.14
   4   3   7 3548.70  271.78
  -4  -3  -7 3856.40  299.70
  -4  -3  -7 3274.87  259.26
   4   3   8   39.94   13.00
   4   3   8   41.92    9.81
  -4  -3  -8   38.72   13.85
  -4  -3  -8   39.73   13.71
   4   3   9  165.75   21.59
  -4  -3  -9  145.37   14.27
  -4  -3  -9  150.01   19.29
  -4  -3  -9  164.23   31.21
   4   3  10  239.43   24.86
  -4  -3 -10  170.03   15.15
  -4  -3 -10  262.44   25.28
  -4  -3 -10  206.30   19.85
   4   4  -5  223.62   21.88
   4   4  -5  228.79   23.71
  -4  -4   5  213.64   22.01
   4   4  -4  227.55   25.30
   4   4  -4  207.55   24.09
  -4  -4   4  204.01   24.10
   4   4  -3 3607.72  281.43
   4   4  -3 3580.47  275.19
  -4  -4   3 3857.74  297.49
   4   4  -2 1746.46  131.35
   4   4  -2 1715.79  135.22
  -4  -4   2 1647.88  131.25
   4   4  -1 8586.58  704.36
   4   4  -1 8269.14  715.03
   4   4  -1 8134.32  671.62
  -4  -4   1 8384.53  705.19
   4   4   0 2015.55  146.00
   4   4   0 2065.02  159.21
   4   4   0 1746.81  130.44
  -4  -4   0 1964.94  153.56
   4   4   1    5.10    6.49
   4   4   1   29.15   10.35
   4   4   1    3.02   12.49
  -4  -4  -1    2.49   11.77
   4   4   2  604.37   67.62
   4   4   2  526.96   56.94
  -4  -4  -2  546.45   44.04
  -4  -4  -2  580.68   59.67
   4   4   3  918.70   72.44
   4   4   3 1011.63   79.25
  -4  -4  -3 1174.91   80.56
  -4  -4  -3  854.76   61.74
  -4  -4  -3 1097.23   79.54
   4   4   4 1230.80   94.15
   4   4   4 1324.58   99.35
   4   4   4 1094.94   87.21
  -4  -4  -4 1403.41   99.19
  -4  -4  -4 1226.41   99.56
  -4  -4  -4 1405.25   98.41
   4   4   5  147.59   22.97
   4   4   5  204.61   22.50
   4   4   5  159.62   19.88
  -4  -4  -5  177.56   21.24
  -4  -4  -5  155.46   32.65
   4   4   6  548.28   45.13
   4   4   6  634.61   48.92
   4   4   6  609.25   49.86
  -4  -4  -6  645.26   65.27
  -4  -4  -6  606.88   66.25
   4   4   7   17.40   14.76
   4   4   7   22.36    8.52
   4   4   7   54.64   14.19
  -4  -4  -7   38.76   15.76
  -4  -4  -7   16.63   13.52
   4   4   8   31.75   13.49
  -4  -4  -8   36.78   13.97
  -4  -4  -8   51.04   14.48
   4   4   9    9.61    9.96
  -4  -4  -9   11.53   10.54
  -4  -4  -9    7.10    9.61
   4   4  10  223.01   25.05
  -4  -4 -10  262.45   27.27
  -4  -4 -10  202.01   31.19
   4   5  -4  821.17   62.15
   4   5  -4  824.38   61.67
   4   5  -3  257.07   27.76
   4   5  -3  251.77   25.44
  -4  -5   3  261.01   25.67
   4   5  -2  975.60   71.85
   4   5  -2 1176.86   89.73
  -4  -5   2  926.47   86.64
   4   5  -1   38.18   16.45
   4   5  -1   37.30    9.38
   4   5  -1   42.50   11.99
  -4  -5   1   36.59   28.94
   4   5   0  247.65   30.46
   4   5   0  278.72   34.54
   4   5   0  236.86   24.27
  -4  -5   0  215.91   43.70
   4   5   1 1651.84  121.16
   4   5   1 1582.40  120.76
   4   5   1 1495.10  112.84
  -4  -5  -1 1483.02  113.87
   4   5   2  714.10   58.64
   4   5   2  780.39   61.60
  -4  -5  -2  717.65   58.55
   4   5   3   93.76   11.64
   4   5   3   86.15   18.21
   4   5   3   97.48   16.39
  -4  -5  -3  108.79   17.47
   4   5   4  122.90   14.91
   4   5   4  183.85   21.86
   4   5   4  144.95   17.65
  -4  -5  -4  162.63   20.78
  -4  -5  -4  128.86   14.71
  -4  -5  -4  155.91   28.03
   4   5   5    3.44    6.95
   4   5   5   58.77    9.62
   4   5   5    0.00    6.40
  -4  -5  -5    0.14    6.23
  -4  -5  -5    0.11    7.46
  -4  -5  -5   -0.12    5.98
   4   5   6  303.44   27.90
   4   5   6  326.59   40.95
  -4  -5  -6  378.37   31.50
  -4  -5  -6  286.06   29.19
   4   5   7  584.77   43.65
   4   5   7  637.04   52.41
  -4  -5  -7  687.39   53.08
  -4  -5  -7  590.56   50.53
   4   5   8   16.39   10.92
  -4  -5  -8   15.33   18.36
  -4  -5  -8   15.39   11.56
   4   5   9   20.03   11.01
  -4  -5  -9   16.16   11.16
  -4  -5  -9   11.73   19.57
   4   5  10   39.43   11.68
  -4  -5 -10   39.01   12.86
  -4  -5 -10   32.30   10.57
   4   6  -3   70.95   22.85
   4   6  -3   39.57    9.79
   4   6  -2  115.32   17.87
   4   6  -2  114.89   14.21
  -4  -6   2  108.49   14.78
   4   6  -1 2117.66  157.11
   4   6  -1 2243.68  156.83
   4   6  -1 1962.20  138.86
  -4  -6   1 2174.62  159.75
   4   6   0    8.58   10.75
   4   6   0   10.75    5.91
   4   6   0   12.23    8.56
  -4  -6   0   15.65   11.65
   4   6   1  441.27   37.88
   4   6   1  387.43   34.41
  -4  -6  -1  426.48   40.61
   4   6   2   61.05   12.90
   4   6   2   35.72    8.04
   4   6   2   40.55   13.80
  -4  -6  -2   43.92   14.85
   4   6   3  294.86   25.81
   4   6   3  239.75   21.73
   4   6   3  262.66   28.48
  -4  -6  -3  309.00   43.04
   4   6   4   74.43   17.66
   4   6   4  172.11   23.66
   4   6   4   73.19   27.58
  -4  -6  -4   80.97   15.41
   4   6   5   25.33   10.40
  -4  -6  -5   22.29    8.17
  -4  -6  -5   42.19   10.17
   4   6   6   33.16   11.33
   4   6   6   32.42   17.53
  -4  -6  -6   33.23   10.79
  -4  -6  -6   49.15   16.32
   4   6   7  178.95   21.73
   4   6   7  172.24   16.50
  -4  -6  -7  216.80   19.06
  -4  -6  -7  177.30   21.22
  -4  -6  -7  179.70   15.41
   4   6   8   76.55   15.20
  -4  -6  -8   87.94   12.96
  -4  -6  -8   73.62   15.50
   4   6   9  305.64   29.07
  -4  -6  -9  303.99   29.59
  -4  -6  -9  362.81   30.05
   4   7   0  358.90   28.62
   4   7   0  325.11   25.96
  -4  -7   0  344.24   28.66
   4   7   1   -0.03    6.38
   4   7   1   23.28    8.34
  -4  -7  -1    1.25    8.93
   4   7   2   74.71    9.98
   4   7   2   85.57   26.27
   4   7   2   99.71   11.73
  -4  -7  -2  100.27   17.25
   4   7   3   57.74    8.22
   4   7   3   47.32   16.06
   4   7   3   52.84   14.05
  -4  -7  -3   63.32   15.22
   4   7   4  137.05   16.68
   4   7   4  127.03   18.85
  -4  -7  -4  151.25   20.00
   4   7   5    3.83    6.07
   4   7   5    0.99    6.53
   4   7   5    0.40    3.58
  -4  -7  -5    1.50   11.14
   4   7   6  160.13   18.92
   4   7   6  160.54   17.52
   4   7   6  156.80   16.62
  -4  -7  -6  184.31   18.54
   4   7   7   -0.05   15.04
   4   7   7   14.54    9.28
   4   7   7   -0.06    7.50
  -4  -7  -7   14.25    5.94
   4   7   8    0.01    8.83
   4   7   8    0.26    4.84
   5  -4  -3  440.92   30.04
   5  -4  -2   91.70   12.58
   5  -4  -1   35.66   10.18
  -5   4   1   34.36    7.85
   5  -4   0  158.73   27.87
  -5   4   0  157.79   16.36
  -5   3   5   55.21   11.95
   5  -3  -4 1846.28  139.23
  -5   3   4 1900.15  137.35
   5  -3  -3    5.95    8.41
  -5   3   3   13.53    8.55
   5  -3  -2  221.57   24.33
  -5   3   2  276.01   23.47
   5  -3  -1  102.50   27.51
   5  -3  -1   95.76   10.53
  -5   3   1  110.44   11.56
  -5   3   1   94.82   12.15
   5  -3   0 1773.61  131.11
   5  -3   0 1872.74  140.18
  -5   3   0 1606.00  116.73
   5  -3   1   44.58   12.57
   5  -3   1   34.97   10.68
  -5   3  -1   28.37    7.93
  -5   3  -1   26.00   10.17
   5  -3   2    5.82    8.41
   5  -3   2   19.90    8.85
  -5   3  -2    3.19    5.82
  -5   3  -2    4.58    8.26
   5  -3   3   78.47   23.49
  -5   3  -3   78.12   11.12
  -5   3  -3   75.04   13.67
   5  -2  -6    2.60    5.87
  -5   2   6   33.76   16.25
   5  -2  -5  271.04   31.46
   5  -2  -5  240.17   19.79
  -5   2   5  257.66   38.78
   5  -2  -4    1.69    9.49
   5  -2  -4    1.84   13.72
  -5   2   4   15.59   10.03
   5  -2  -3   77.51   15.99
  -5   2   3   80.21   17.08
   5  -2  -2 2876.01  220.77
  -5   2   2 3155.27  239.00
   5  -2  -1  932.82   86.52
   5  -2  -1  864.22   60.47
  -5   2   1 1140.70   82.29
  -5   2   1  819.46   58.08
   5  -2   0   88.66   17.29
   5  -2   0   57.45   18.93
  -5   2   0   68.78   21.50
  -5   2   0   60.41   11.26
   5  -2   1  162.98   22.47
   5  -2   1  166.85   21.22
  -5   2  -1  176.02   15.74
  -5   2  -1  180.14   16.79
  -5   2  -1  146.90   18.31
   5  -2   2 2478.91  185.41
   5  -2   2 2576.23  192.75
   5  -2   2 2699.64  193.52
  -5   2  -2 2567.54  182.42
  -5   2  -2 2305.16  173.40
   5  -2   3   12.53    9.58
   5  -2   3   12.84   11.53
   5  -2   3   55.06   10.19
  -5   2  -3    8.09   12.73
  -5   2  -3   12.47   18.35
   5  -2   4  146.41   15.90
   5  -2   4  146.48   30.28
   5  -2   4  174.16   19.81
  -5   2  -4  155.80   15.84
  -5   2  -4  144.00   19.24
   5  -2   5   45.23   10.98
   5  -2   5   52.37   11.97
  -5   2  -5   46.30    9.07
  -5   2  -5   40.43   11.04
   5  -1  -6 1214.56   87.35
   5  -1  -6 1196.65   80.33
  -5   1   6 1110.50   91.25
   5  -1  -5   25.69    8.56
   5  -1  -5   24.69   15.77
  -5   1   5   22.97   20.96
   5  -1  -4   75.45   19.94
   5  -1  -4   64.51   13.74
  -5   1   4   69.50   27.65
   5  -1  -3  140.09   19.80
   5  -1  -3  148.05   22.08
  -5   1   3  143.89   21.43
   5  -1  -2  550.31   48.72
  -5   1   2  527.53   46.77
   5  -1  -1   26.85   13.89
   5  -1  -1   22.71    6.79
  -5   1   1   24.34   13.34
   5  -1   0  854.89   67.75
   5  -1   0  805.12   59.68
  -5   1   0 1005.24   75.06
  -5   1   0  784.14   56.54
   5  -1   1  243.96   26.81
   5  -1   1  235.18   34.26
   5  -1   1  264.73   24.25
  -5   1  -1  258.54   38.74
  -5   1  -1  233.14   22.17
   5  -1   2   87.26   16.21
   5  -1   2   95.90   29.22
   5  -1   2  100.17   16.71
  -5   1  -2   96.98   14.74
  -5   1  -2   77.65   14.08
   5  -1   3 1294.01   95.45
   5  -1   3 1361.62  118.66
   5  -1   3 1466.27  109.17
  -5   1  -3 1262.97  110.12
  -5   1  -3 1414.22  105.71
   5  -1   4  430.10   33.16
   5  -1   4  420.56   37.96
   5  -1   4  490.16   42.79
  -5   1  -4  461.66   33.75
  -5   1  -4  450.81   31.91
  -5   1  -4  431.81   40.50
   5  -1   5  313.16   29.48
   5  -1   5  390.32   36.42
  -5   1  -5  398.63   29.28
  -5   1  -5  344.57   32.00
   5  -1   6   23.91    8.23
   5  -1   6   15.88   11.74
  -5   1  -6   17.11   11.66
  -5   1  -6   13.06   17.94
   5   0  -6    0.40    7.18
   5   0  -6    3.65    5.11
  -5   0   6    1.96    5.10
   5   0  -5  695.29   54.25
   5   0  -5  683.52   50.76
  -5   0   5  625.25   49.05
   5   0  -4 1861.86  138.28
   5   0  -4 1841.47  135.87
  -5   0   4 1787.16  145.68
   5   0  -3 1098.47   79.44
   5   0  -3  986.45   90.12
  -5   0   3 1051.62   81.51
   5   0  -2   91.50   11.84
   5   0  -2  100.66   18.80
  -5   0   2  101.88   18.65
   5   0  -1   30.53   13.69
   5   0  -1   29.77    7.09
   5   0  -1   26.59    8.33
  -5   0   1   38.97   13.86
   5   0   0  435.56   39.46
   5   0   0  399.55   32.15
   5   0   0  429.83   35.03
  -5   0   0  456.03   40.47
   5   0   1 1859.39  150.01
   5   0   1 1678.28  124.34
   5   0   1 1946.20  154.90
  -5   0  -1 1949.10  158.67
  -5   0  -1 1693.36  121.99
   5   0   2   63.48   13.77
   5   0   2   31.46   13.29
   5   0   2   31.44   14.51
  -5   0  -2   27.87   14.06
  -5   0  -2   25.57   11.30
   5   0   3 4444.60  339.55
   5   0   3 4141.44  324.91
   5   0   3 4153.55  330.43
  -5   0  -3 4376.12  335.60
  -5   0  -3 4013.88  315.80
   5   0   4  395.76   30.85
   5   0   4  386.85   38.53
   5   0   4  441.72   43.45
  -5   0  -4  427.48   35.58
  -5   0  -4  369.58   37.52
   5   0   5 1096.00   83.61
   5   0   5 1306.37  100.93
  -5   0  -5 1238.78   87.64
  -5   0  -5 1070.42   84.22
   5   0   6    6.10    8.20
   5   0   6   13.89   11.74
  -5   0  -6    8.70    5.35
  -5   0  -6   10.65    5.74
  -5   0  -6   21.07   10.58
   5   0   7    3.41    9.51
  -5   0  -7    1.36    4.39
  -5   0  -7   17.32    8.88
   5   1  -6   22.04   10.22
   5   1  -6   21.84    7.65
   5   1  -5 1563.78  115.85
   5   1  -5 1562.30  113.73
  -5  -1   5 1426.53   99.94
   5   1  -4  461.03   40.22
   5   1  -4  457.34   41.10
  -5  -1   4  454.08   36.37
   5   1  -3 2726.97  204.64
   5   1  -3 2730.36  208.20
  -5  -1   3 2709.90  203.65
   5   1  -2 1270.02   97.07
   5   1  -2 1287.32   92.80
   5   1  -2 1369.62   98.80
  -5  -1   2 1335.78  100.23
   5   1  -1  262.71   28.38
   5   1  -1  265.38   34.37
   5   1  -1  217.20   18.59
   5   1  -1  252.35   21.12
  -5  -1   1  258.23   27.42
   5   1   0   82.06   16.79
   5   1   0   87.49   16.06
   5   1   0   98.82   21.33
  -5  -1   0  160.42   20.36
   5   1   1   62.31   13.15
   5   1   1   47.14   12.26
   5   1   1   55.34   15.02
  -5  -1  -1   58.78   26.11
   5   1   2   69.41   12.32
   5   1   2   42.77   13.46
   5   1   2   45.69   28.55
  -5  -1  -2   43.30   14.14
  -5  -1  -2   36.87   10.59
   5   1   3   49.49   10.39
   5   1   3   48.55   18.88
  -5  -1  -3   54.07   15.39
  -5  -1  -3   40.78   12.43
   5   1   4 1215.22   96.65
   5   1   4 1383.09  110.23
  -5  -1  -4 1362.88  115.14
  -5  -1  -4 1277.69  106.27
   5   1   5  120.25   20.43
   5   1   5  176.56   26.85
  -5  -1  -5  140.01   19.47
  -5  -1  -5  119.32   22.86
   5   1   6   48.40   12.42
   5   1   6   71.06   17.36
  -5  -1  -6   54.38   12.10
  -5  -1  -6   46.68   25.48
   5   1   7   39.37    9.93
   5   1   7   53.83   15.52
  -5  -1  -7   49.20   10.32
  -5  -1  -7   50.01   13.60
   5   1   8 1526.89  111.30
  -5  -1  -8 1277.75   93.84
   5   2  -5   50.14   12.06
  -5  -2   5   29.26   15.72
   5   2  -4  355.82   26.35
   5   2  -4  355.47   33.02
   5   2  -4  350.27   33.53
   5   2  -3  122.85   14.74
   5   2  -3  114.69   19.06
   5   2  -3  114.05   19.77
  -5  -2   3  111.47   12.76
   5   2  -2  328.44   33.22
   5   2  -2  322.59   32.49
   5   2  -2  356.38   31.97
  -5  -2   2  345.82   28.75
   5   2  -1  266.09   26.18
   5   2  -1  248.81   25.92
   5   2  -1  230.86   24.54
   5   2  -1  254.71   26.30
  -5  -2   1  280.36   26.29
   5   2   0  791.18   62.51
   5   2   0  710.60   53.03
   5   2   0  720.60   55.86
  -5  -2   0  855.78   83.06
  -5  -2   0  813.59   62.32
   5   2   1   19.87   18.72
   5   2   1   18.42   13.59
   5   2   1   17.18   10.80
  -5  -2  -1   37.76   12.67
  -5  -2  -1   18.44    8.47
   5   2   2  235.51   21.70
   5   2   2  237.91   32.23
   5   2   2  191.58   28.60
  -5  -2  -2  224.53   25.47
  -5  -2  -2  212.54   19.54
   5   2   3 1106.23   77.22
   5   2   3 1024.29   99.28
   5   2   3 1121.72  120.61
  -5  -2  -3 1211.80   90.15
  -5  -2  -3 1031.04   84.64
   5   2   4   55.50   27.59
   5   2   4   23.10   16.43
  -5  -2  -4    0.46   23.05
  -5  -2  -4   16.53   18.12
   5   2   5  787.18   66.71
  -5  -2  -5  761.22   60.31
  -5  -2  -5  633.49   52.34
   5   2   6  320.20   33.35
  -5  -2  -6  306.27   29.82
  -5  -2  -6  270.87   28.98
   5   2   7  140.13   16.43
   5   2   7   77.74   16.78
  -5  -2  -7   66.28   14.79
  -5  -2  -7   54.84   15.48
   5   2   8  780.08   69.01
  -5  -2  -8  806.34   59.15
  -5  -2  -8  724.75   57.33
   5   3  -5  300.68   26.60
  -5  -3   5  394.69   34.59
   5   3  -4    6.29    5.80
   5   3  -4    4.68    8.43
  -5  -3   4    6.30   11.71
   5   3  -3 2169.50  158.83
   5   3  -3 1995.83  149.61
  -5  -3   3 2044.79  157.51
   5   3  -2  431.93   38.26
   5   3  -2  414.46   38.10
  -5  -3   2  443.10   42.44
   5   3  -1   54.42    8.72
   5   3  -1   66.56   16.01
   5   3  -1   61.47   12.87
  -5  -3   1   63.28    9.18
  -5  -3   1   65.18   16.58
   5   3   0  391.20   32.67
   5   3   0  357.38   30.08
   5   3   0  423.35   41.43
  -5  -3   0  431.26   32.95
  -5  -3   0  415.47   37.52
   5   3   1 1067.44   77.43
   5   3   1 1136.17  110.79
   5   3   1  986.38   75.06
  -5  -3  -1 1143.01   84.40
  -5  -3  -1 1166.92   86.77
   5   3   2 7557.20  602.98
   5   3   2 6966.82  594.06
   5   3   2 7363.87  603.12
  -5  -3  -2 7785.51  632.35
  -5  -3  -2 7177.31  583.27
   5   3   3  884.97   78.84
   5   3   3  773.64   65.79
  -5  -3  -3  871.20   68.25
  -5  -3  -3  776.57   56.55
   5   3   4  642.00   60.39
   5   3   4  565.74   51.38
  -5  -3  -4  817.62   61.57
  -5  -3  -4  573.50   45.62
   5   3   5   38.00   20.33
  -5  -3  -5   52.38   14.18
  -5  -3  -5   35.42   12.16
   5   3   6  329.17   33.54
  -5  -3  -6  348.09   33.18
  -5  -3  -6  304.46   30.68
   5   3   7  755.05   58.75
   5   3   7  673.15   50.22
  -5  -3  -7  763.39   60.14
  -5  -3  -7  643.63   53.19
  -5  -3  -8    0.43    6.82
  -5  -3  -8    1.58    7.11
   5   4  -4  441.16   31.67
   5   4  -4  417.11   33.89
  -5  -4   4  424.02   46.05
   5   4  -3  682.59   60.37
   5   4  -3  645.75   59.42
  -5  -4   3  675.72   55.32
   5   4  -2  237.10   26.17
   5   4  -2  222.56   23.44
  -5  -4   2  210.02   29.44
   5   4  -1   55.55   12.20
   5   4  -1   56.14   16.56
  -5  -4   1   54.31   17.42
   5   4   0  405.39   32.07
   5   4   0  426.88   42.11
   5   4   0  369.39   30.25
  -5  -4   0  423.06   39.19
   5   4   1 1178.97   81.88
   5   4   1 1066.58   80.18
   5   4   1 1214.43   97.78
  -5  -4  -1 1276.35  106.87
   5   4   2   81.42   17.15
   5   4   2   89.73   21.85
  -5  -4  -2  120.03   13.58
  -5  -4  -2   93.88   15.37
   5   4   3  784.44   83.17
   5   4   3  667.07   71.05
  -5  -4  -3  743.11   55.63
  -5  -4  -3  717.50   52.91
   5   4   4 2652.37  204.17
   5   4   4 2656.83  215.97
  -5  -4  -4 2920.67  214.91
  -5  -4  -4 2359.36  173.54
   5   4   5   61.93   15.28
   5   4   5   57.33   24.86
  -5  -4  -5   79.52   14.96
  -5  -4  -5   52.90   12.24
   5   4   6    0.18    8.81
   5   4   6    6.61   15.36
  -5  -4  -6   16.20    9.70
  -5  -4  -6    6.67    8.74
   5   4   7  131.88   15.91
   5   4   7  116.25   15.46
  -5  -4  -7  147.23   20.58
  -5  -4  -7  109.58   18.35
  -5  -4  -8  342.99   32.15
  -5  -4  -8  299.60   30.07
   5   5  -2  124.65   18.31
   5   5  -2  116.11   14.02
  -5  -5   2  120.03   18.83
   5   5  -1   51.51   14.14
   5   5  -1   28.52    8.79
  -5  -5   1   35.16   13.89
   5   5   0  461.48   41.50
   5   5   0  449.28   32.53
   5   5   0  405.53   31.51
  -5  -5   0  436.57   39.61
   5   5   1  602.68   56.85
   5   5   1  668.95   69.98
  -5  -5  -1  696.59   55.06
   5   5   2  593.19   49.69
   5   5   2  633.13   54.44
  -5  -5  -2  638.47   50.28
   5   5   3    0.14    7.36
   5   5   3    1.11    6.88
  -5  -5  -3    0.29    5.60
   5   5   4  141.34   21.78
   5   5   4  152.71   19.93
  -5  -5  -4  167.93   15.68
  -5  -5  -4  158.59   15.44
   5   5   5  201.61   23.85
   5   5   5  228.59   22.65
  -5  -5  -5  235.20   20.72
  -5  -5  -5  182.63   17.65
   5   5   6   26.45   10.96
   5   5   6   30.74    8.75
  -5  -5  -6   32.09    9.93
  -5  -5  -6   31.53    9.65
   5   5   7  466.48   31.99
   5   5   7  564.73   41.65
  -5  -5  -7  668.82   48.32
  -5  -5  -7  549.24   43.43
  -5  -5  -8  377.36   31.89
  -5  -5  -8  295.33   38.00
   5   6   0  161.80   14.33
   5   6   0  202.23   31.88
  -5  -6   0  205.81   23.23
   5   6   1  508.47   42.31
   5   6   1  403.54   32.44
  -5  -6  -1  489.96   41.59
   5   6   2 1066.14   78.20
   5   6   2  910.11   68.82
  -5  -6  -2 1033.25   88.11
   5   6   3    0.02    5.77
   5   6   3    0.93    6.60
  -5  -6  -3    0.95    5.54
   5   6   4   26.80    8.86
   5   6   4   35.48   12.21
  -5  -6  -4   29.21    8.97
   5   6   5  216.54   17.41
   5   6   5  205.18   22.28
  -5  -6  -5  224.08   22.49
   5   6   6   23.78    9.01
  -5  -6  -6   19.26    5.82
   5   6   7   33.10    7.65
  -5  -6  -7   30.04    7.85
   6  -1  -3   32.19    9.11
  -6   1   3   32.81   18.81
   6  -1  -2  221.38   22.47
  -6   1   2  259.12   27.11
   6  -1  -1  410.50   49.83
  -6   1   1  417.21   36.32
   6  -1   0    7.54   10.95
   6  -1   0   26.22    5.91
  -6   1   0    5.48    9.21
   6  -1   1  595.83   45.31
   6  -1   1  534.27   45.26
  -6   1  -1  612.96   42.33
  -6   1  -1  431.09   29.08
   6  -1   2   11.42    6.04
   6  -1   2    0.50   10.04
  -6   1  -2    0.07    4.60
  -6   1  -2    0.20    4.30
   6   0  -3   -0.14    5.01
  -6   0   3    1.77    9.75
   6   0  -2  808.14   61.60
  -6   0   2  845.73   76.41
   6   0  -1   60.54   15.27
  -6   0   1   52.06   20.99
   6   0   0 8563.29  720.36
   6   0   0 7013.17  563.67
   6   0   0 7381.59  588.35
  -6   0   0 8177.06  679.14
   6   0   1  504.40   42.62
   6   0   1  512.25   38.27
   6   0   1  449.43   37.53
  -6   0  -1  506.16   46.16
   6   0   2  594.07   44.38
   6   0   2  590.85   45.86
   6   0   2  513.13   51.77
  -6   0  -2  592.11   46.33
  -6   0  -2  495.64   41.50
   6   0   3  305.30   27.75
   6   0   3  275.57   35.56
  -6   0  -3  312.07   25.98
  -6   0  -3  262.62   28.96
   6   0   4  130.59   16.75
   6   0   4  122.42   24.92
  -6   0  -4  130.19   13.71
  -6   0  -4  112.59   13.98
   6   1  -3    0.08   14.95
  -6  -1   3    9.23    6.27
  -6  -1   3    9.31    6.65
   6   1  -2  498.90   42.25
  -6  -1   2  497.24   34.98
  -6  -1   2  484.90   39.51
   6   1  -1  539.15   46.67
   6   1  -1  633.64   52.18
  -6  -1   1  566.14   46.93
   6   1   0  989.89   75.64
   6   1   0  919.59   68.74
   6   1   0 1011.94   74.15
  -6  -1   0 1043.26   80.77
   6   1   1  270.40   29.35
   6   1   1  316.43   45.22
  -6  -1  -1  300.22   35.55
   6   1   2 4282.87  332.50
   6   1   2 4473.11  349.78
   6   1   2 4398.76  341.46
  -6  -1  -2 4680.22  380.22
   6   1   3  221.18   17.76
   6   1   3  267.00   28.98
  -6  -1  -3  271.70   26.84
  -6  -1  -3  231.26   19.95
   6   1   4   50.27   14.17
   6   1   4   42.06   12.83
  -6  -1  -4   47.27   12.43
  -6  -1  -4   45.12    9.83
   6   1   5    6.27    8.94
   6   1   5    5.66    7.55
  -6  -1  -5    4.03   11.99
  -6  -1  -5    4.34    6.93
   6   2  -3  182.68   19.15
  -6  -2   3  181.35   19.20
   6   2  -2  247.69   23.96
   6   2  -2  233.40   17.99
  -6  -2   2  256.67   23.14
   6   2  -1  261.84   29.83
   6   2  -1  282.94   34.68
  -6  -2   1  284.83   24.57
  -6  -2   1  280.19   23.13
   6   2   0 2335.93  171.20
   6   2   0 2043.65  145.20
   6   2   0 2287.44  169.93
  -6  -2   0 2423.16  176.44
   6   2   1  187.45   22.84
   6   2   1  191.85   24.12
  -6  -2  -1  197.94   24.40
   6   2   2  485.39   35.53
   6   2   2  510.44   60.64
  -6  -2  -2  495.12   44.48
   6   2   3   18.42   12.41
   6   2   3   29.91   11.79
  -6  -2  -3   24.79   11.58
  -6  -2  -3    6.24    8.62
   6   2   4  321.87   32.24
   6   2   4  297.85   28.28
  -6  -2  -4  321.44   31.14
  -6  -2  -4  269.59   22.65
   6   2   5    8.90   10.92
  -6  -2  -5   18.30    9.86
  -6  -2  -5   11.80    7.11
   6   3  -2   63.32   11.63
   6   3  -2   64.63    9.47
  -6  -3   2   73.54   22.04
   6   3  -1   40.51   10.09
   6   3  -1   44.79   10.50
  -6  -3   1   79.18   18.78
   6   3   0    1.79    6.08
   6   3   0    1.45    4.41
   6   3   0    0.65    9.11
  -6  -3   0   15.47    5.85
   6   3   1  644.07   44.43
   6   3   1  581.71   43.73
   6   3   1  678.62   56.65
  -6  -3  -1  717.99   60.33
   6   3   2 1086.50   79.98
   6   3   2 1174.28   91.23
  -6  -3  -2 1234.90   88.66
   6   3   3   60.69   28.12
  -6  -3  -3   84.03   15.96
   6   3   4    8.21   12.96
   6   3   4  222.95   25.64
  -6  -3  -4   14.30   11.63
  -6  -3  -4   29.37    5.98
   6   3   5  282.48   28.64
  -6  -3  -5  277.16   26.30
  -6  -3  -5  226.96   19.31
   6   3   6  508.74   40.63
   6   3   6  454.87   36.61
  -6  -3  -6  531.18   40.82
  -6  -3  -6  401.63   30.33
   6   4   0  176.41   19.86
   6   4   0  168.56   20.28
  -6  -4   0  172.26   17.11
   6   4   1   40.29    4.85
   6   4   1   45.12   14.54
   6   4   1   50.36   23.72
  -6  -4  -1   48.98    8.52
   6   4   2   33.51    9.86
   6   4   2   37.73   13.37
  -6  -4  -2   24.16    6.32
   6   4   3  755.57   57.26
   6   4   3  817.00   64.46
   6   4   4  302.67   28.89
   6   4   4  334.36   32.15
  -6  -4  -4  305.50   33.02
   6   4   5  106.21   16.67
   6   4   5  113.00   17.27
  -6  -4  -5  113.54   15.55
   6   5   3    7.94   12.90
   6   5   3    5.75    8.31
;
_shelx_hkl_checksum     90860
_shelx_res_file
;
TITL 20150618
CELL  1.54187 5.43124 7.27268 10.13419 69.12000 83.90730 78.38060
ZERR  2 0.00019 0.00025 0.00038 0.00210 0.00220 0.00210
LATT 1
SFAC C H O
UNIT 12 24 12
L.S. 30
FMAP 2
PLAN -15
WPDB -2
HTAB
BOND $H
CONF
LIST 4
TEMP 23.0
ACTA
SIZE 0.100 0.100 0.100
WGHT    0.037400    0.140400
EXTI    0.124538
FVAR       4.23251
O1    3    1.195549    0.091523    0.878141    11.00000    0.02019    0.01532 =
         0.04654    0.00658   -0.00140   -0.00032
AFIX 147
H1A   2    1.307789    0.158122    0.860620    11.00000   -1.20000
AFIX   0
O2    3    0.666705    0.274399    0.922435    11.00000    0.02506    0.01899 =
         0.02652    0.00736    0.00365    0.00057
AFIX 147
H2A   2    0.741364    0.169948    0.977159    11.00000   -1.20000
AFIX   0
O3    3    0.503862    0.338420    0.659415    11.00000    0.02919    0.02797 =
         0.03610   -0.01185   -0.00020   -0.01527
AFIX 147
H3A   2    0.553674    0.310425    0.588472    11.00000   -1.20000
AFIX   0
O4    3    0.342233    0.761200    0.581085    11.00000    0.01604    0.02360 =
         0.02983    0.00189   -0.00509   -0.00011
AFIX 147
H4A   2    0.193533    0.753916    0.601777    11.00000   -1.20000
AFIX   0
O5    3    0.819084    0.845368    0.608929    11.00000    0.02078    0.01542 =
         0.03847    0.00602   -0.00136   -0.00354
AFIX 147
H5A   2    0.745520    0.949022    0.552846    11.00000   -1.20000
AFIX   0
O6    3    0.968475    0.477159    0.824128    11.00000    0.01864    0.01639 =
         0.03092   -0.00711   -0.00614   -0.00038
C1    1    1.013587    0.181776    0.773182    11.00000    0.02230    0.01440 =
         0.03891   -0.00538   -0.00007   -0.00219
AFIX  23
H1C   2    0.925935    0.080848    0.768110    11.00000   -1.20000
H1B   2    1.097602    0.236535    0.682078    11.00000   -1.20000
AFIX   0
C2    1    0.823604    0.347467    0.803733    11.00000    0.01765    0.01232 =
         0.02422   -0.00071    0.00027   -0.00392
C3    1    0.655671    0.464324    0.677906    11.00000    0.01774    0.01396 =
         0.02334   -0.00201   -0.00055   -0.00698
AFIX  13
H3B   2    0.762162    0.509695    0.592440    11.00000   -1.20000
AFIX   0
C4    1    0.490592    0.645464    0.702559    11.00000    0.01575    0.01628 =
         0.02134    0.00129   -0.00190   -0.00182
AFIX  13
H4B   2    0.378320    0.600413    0.785451    11.00000   -1.20000
AFIX   0
C5    1    0.655816    0.772952    0.728988    11.00000    0.01978    0.01311 =
         0.03146   -0.00605   -0.00019   -0.00051
AFIX  13
H5B   2    0.550617    0.885796    0.750575    11.00000   -1.20000
AFIX   0
C6    1    0.818194    0.645690    0.852095    11.00000    0.02716    0.01994 =
         0.03037   -0.01070   -0.00442   -0.00148
AFIX  23
H6A   2    0.926694    0.725070    0.869228    11.00000   -1.20000
H6B   2    0.712306    0.599809    0.936334    11.00000   -1.20000
AFIX   0
HKLF 4
REM  20150618
REM R1 =  0.0368 for    1211 Fo > 4sig(Fo)  and  0.0404 for all    1329 data
REM    115 parameters refined using      0 restraints
END
WGHT      0.0374      0.1404
REM Instructions for potential hydrogen bonds
EQIV $1 x+1, y, z
HTAB O1 O2_$1
HTAB O1 O3_$1
EQIV $2 -x+2, -y, -z+2
HTAB O2 O1_$2
EQIV $3 -x+1, -y+1, -z+1
HTAB O3 O4_$3
EQIV $4 x-1, y, z
HTAB O4 O5_$4
EQIV $5 -x+1, -y+2, -z+1
HTAB O5 O4_$5
HTAB C1 O3_$1
HTAB C4 O6_$4
EQIV $6 -x+1, -y+1, -z+2
HTAB C6 O2_$6
REM Highest difference peak  0.322,  deepest hole -0.233,  1-sigma level  0.052
Q1    1   0.7355  0.4097  0.7429  11.00000  0.05    0.32
Q2    1   0.7397  0.7111  0.7798  11.00000  0.05    0.26
Q3    1   0.5727  0.5586  0.6868  11.00000  0.05    0.22
Q4    1   0.9206  0.2634  0.7938  11.00000  0.05    0.18
Q5    1   0.5270  0.1512  0.5218  11.00000  0.05    0.17
Q6    1   1.0000  0.0000  1.0000  10.50000  0.05    0.17
Q7    1   0.9109  0.0692  0.8212  11.00000  0.05    0.16
Q8    1   1.1075  0.1216  0.8377  11.00000  0.05    0.15
Q9    1   0.5679  0.7116  0.7016  11.00000  0.05    0.15
Q10   1   0.4448  0.6760  0.6639  11.00000  0.05    0.15
Q11   1   0.3411  0.9485  0.5008  11.00000  0.05    0.14
Q12   1   0.7335 -0.0039  0.8939  11.00000  0.05    0.14
Q13   1   0.8433  0.4070  0.9397  11.00000  0.05    0.13
Q14   1   0.5818  0.9954  0.6949  11.00000  0.05    0.13
Q15   1   0.6260  0.1429  0.7143  11.00000  0.05    0.13
;
_shelx_res_checksum     88357
