# Supplementary material for: Crystal structure of β-d,l-fructose
Source: Acta Crystallogr E Crystallogr Commun. 2015 Sep 12;71(Pt 10):o719–20. doi: 10.1107/S2056989015016503 (PMC4647344; doi:10.1107/S2056989015016503)
Supplement: Supplementary file 2 [file e-71-0o719-Isup2.hkl]

data_I                                                                          
_shelx_title ' 20150618'                                                        
_shelx_refln_list_code          4                                               
_shelx_F_calc_maximum       62.73                                               
_exptl_crystal_F_000       192.00                                               
_reflns_d_resolution_high  0.8301                                               
                                                                                
loop_                                                                           
 _space_group_symop_operation_xyz                                               
 'x, y, z'                                                                      
 '-x, -y, -z'                                                                   
                                                                                
_cell_length_a     5.4312                                                       
_cell_length_b     7.2727                                                       
_cell_length_c    10.1342                                                       
_cell_angle_alpha  69.120                                                       
_cell_angle_beta   83.907                                                       
_cell_angle_gamma  78.381                                                       
                                                                                
_shelx_F_squared_multiplier     1.000                                           
                                                                                
loop_                                                                           
 _refln_index_h                                                                 
 _refln_index_k                                                                 
 _refln_index_l                                                                 
 _refln_F_squared_calc                                                          
 _refln_F_squared_meas                                                          
 _refln_F_squared_sigma                                                         
 _refln_observed_status                                                         
   1   0   0         57.18         52.75         1.08 o                         
   2   0   0         51.93         45.31         0.74 o                         
   3   0   0          0.42          1.81         0.17 o                         
   4   0   0         10.53         11.05         0.48 o                         
   5   0   0         25.38         24.01         1.02 o                         
   6   0   0        458.93        480.06        21.08 o                         
  -6   1   0          0.58          0.97         0.40 o                         
  -5   1   0         51.02         48.16         2.21 o                         
  -4   1   0        172.35        170.96         5.16 o                         
  -3   1   0        121.09        121.89         2.31 o                         
  -2   1   0         45.66         48.77         1.04 o                         
  -1   1   0        126.18        117.42         1.96 o                         
   0   1   0        675.18        510.67        17.22 o                         
   1   1   0        156.36        152.80         2.84 o                         
   2   1   0       2191.73       2255.65        69.26 o                         
   3   1   0          3.88          3.68         0.16 o                         
   4   1   0         52.02         53.59         1.55 o                         
   5   1   0          4.72          6.21         0.92 o                         
   6   1   0         56.70         55.97         2.11 o                         
  -5   2   0          2.75          3.85         0.44 o                         
  -4   2   0          0.04          0.63         0.23 o                         
  -3   2   0         16.07         19.46         0.57 o                         
  -2   2   0        158.90        154.56         2.93 o                         
  -1   2   0       2256.71       2089.60        76.08 o                         
   0   2   0       1053.55        888.72        29.88 o                         
   1   2   0         49.17         43.11         0.92 o                         
   2   2   0          2.79          1.83         0.09 o                         
   3   2   0          8.96          9.68         0.34 o                         
   4   2   0        169.73        172.01         5.63 o                         
   5   2   0         47.08         43.31         1.54 o                         
   6   2   0        132.65        130.43         4.74 o                         
  -5   3   0        105.85         99.81         4.24 o                         
  -4   3   0          4.16          4.43         0.47 o                         
  -3   3   0        546.33        577.02        23.85 o                         
  -2   3   0          0.22          0.32         0.06 o                         
  -1   3   0         29.02         36.58         0.63 o                         
   0   3   0         32.47         27.74         0.50 o                         
   1   3   0       2038.97       1830.95        44.96 o                         
   2   3   0         41.28         33.70         0.88 o                         
   3   3   0        198.52        208.84         5.48 o                         
   4   3   0         65.49         65.27         2.20 o                         
   5   3   0         23.50         22.54         0.86 o                         
   6   3   0          0.05          0.28         0.17 o                         
  -5   4   0          7.26          8.84         0.79 o                         
  -4   4   0         40.34         39.45         1.88 o                         
  -3   4   0        710.53        760.80        32.92 o                         
  -2   4   0          2.43          2.27         0.37 o                         
  -1   4   0          9.44          7.80         0.27 o                         
   0   4   0          0.85          1.26         0.09 o                         
   1   4   0          1.33          1.62         0.35 o                         
   2   4   0          0.15          0.09         0.10 o                         
   3   4   0       1268.38       1389.94        56.38 o                         
   4   4   0        108.89        110.90         4.18 o                         
   5   4   0         23.72         22.56         0.98 o                         
   6   4   0         10.30          9.66         0.61 o                         
  -4   5   0         26.49         30.83         1.33 o                         
  -3   5   0          1.67          2.24         0.38 o                         
  -2   5   0         15.91         13.19         0.76 o                         
  -1   5   0        128.45        136.56         4.44 o                         
   0   5   0         68.17         69.95         2.00 o                         
   1   5   0        114.61        124.85         3.98 o                         
   2   5   0          4.01          3.91         0.32 o                         
   3   5   0         20.45         18.51         0.78 o                         
   4   5   0         12.74         13.83         0.87 o                         
   5   5   0         23.96         24.49         1.00 o                         
  -3   6   0         31.74         32.07         1.26 o                         
  -2   6   0         11.90         12.01         0.72 o                         
  -1   6   0         77.99         75.40         2.46 o                         
   0   6   0         52.14         54.06         2.02 o                         
   1   6   0          1.55          1.64         0.26 o                         
   2   6   0        281.66        292.86        10.16 o                         
   3   6   0        190.27        193.31         6.54 o                         
   4   6   0          0.50          0.65         0.23 o                         
   5   6   0         11.17         10.08         0.88 o                         
  -2   7   0         13.82         12.32         0.56 o                         
  -1   7   0          0.92          0.80         0.23 o                         
   0   7   0        111.01        107.98         4.71 o                         
   1   7   0          9.63          8.80         0.67 o                         
   2   7   0          5.89          6.38         0.38 o                         
   3   7   0         29.36         26.60         0.91 o                         
   4   7   0         17.59         19.20         0.90 o                         
   0   8   0         14.75         13.15         0.91 o                         
   1   8   0          8.42          7.97         0.83 o                         
   2   8   0         23.34         21.76         1.34 o                         
  -3  -7   1         11.17         10.84         0.58 o                         
  -2  -7   1          0.45          0.72         0.27 o                         
  -1  -7   1         18.13         16.58         0.79 o                         
   0  -7   1         75.17         72.26         3.41 o                         
   1  -7   1         69.53         68.31         2.95 o                         
  -4  -6   1        127.21        122.07         4.39 o                         
  -3  -6   1         98.76         97.48         3.20 o                         
  -2  -6   1         70.28         67.04         2.24 o                         
  -1  -6   1          4.71          5.07         0.45 o                         
   0  -6   1         25.43         27.77         1.15 o                         
   1  -6   1         40.19         37.88         1.31 o                         
   2  -6   1         33.50         33.96         1.33 o                         
   3  -6   1        127.97        137.83         4.99 o                         
  -5  -5   1          1.53          2.08         0.37 o                         
  -4  -5   1          1.80          2.17         0.37 o                         
  -3  -5   1         11.65         11.75         0.58 o                         
  -2  -5   1         42.61         41.74         1.44 o                         
  -1  -5   1         81.82         84.82         2.69 o                         
   0  -5   1        148.36        155.51         5.10 o                         
   1  -5   1          0.25          0.89         0.21 o                         
   2  -5   1          7.81          6.90         0.47 o                         
   3  -5   1         12.95         11.65         0.77 o                         
   4  -5   1          2.93          3.54         0.38 o                         
  -5  -4   1          3.68          3.10         0.48 o                         
  -4  -4   1        479.22        514.11        21.52 o                         
  -3  -4   1        198.28        214.67         8.20 o                         
  -2  -4   1          0.23          0.38         0.19 o                         
  -1  -4   1         37.84         36.11         1.64 o                         
   0  -4   1         29.54         23.85         0.47 o                         
   1  -4   1         67.46         68.32         1.96 o                         
   2  -4   1        926.74        967.66        34.51 o                         
   3  -4   1         10.17         11.48         0.78 o                         
   4  -4   1         29.73         29.14         1.38 o                         
  -6  -3   1          2.16          2.83         0.59 o                         
  -5  -3   1          3.14          3.40         0.28 o                         
  -4  -3   1         57.42         58.18         1.93 o                         
  -3  -3   1         27.57         32.07         1.23 o                         
  -2  -3   1         59.18         58.91         1.59 o                         
  -1  -3   1         13.74         14.55         0.43 o                         
   0  -3   1         35.83         28.79         0.78 o                         
   1  -3   1         39.66         37.41         0.72 o                         
   2  -3   1        143.27        136.74         4.63 o                         
   3  -3   1         24.58         24.36         1.11 o                         
   4  -3   1          1.97          1.91         0.40 o                         
   5  -3   1          1.52          1.83         0.28 o                         
  -6  -2   1         15.06         15.61         0.76 o                         
  -5  -2   1         14.53         14.37         0.65 o                         
  -4  -2   1          6.89          5.81         0.42 o                         
  -3  -2   1          0.77          1.54         0.21 o                         
  -2  -2   1         44.48         41.35         0.76 o                         
  -1  -2   1         93.40         92.85         1.54 o                         
   0  -2   1        203.12        188.14         3.51 o                         
   1  -2   1          2.13          0.96         0.06 o                         
   2  -2   1          0.70          0.30         0.06 o                         
   3  -2   1         58.63         60.21         1.83 o                         
   4  -2   1         45.93         46.37         1.50 o                         
   5  -2   1         10.16          9.45         0.46 o                         
  -6  -1   1         33.20         32.57         1.57 o                         
  -5  -1   1         14.88         13.77         0.61 o                         
  -4  -1   1         47.72         51.61         3.90 o                         
  -3  -1   1         30.80         28.71         0.65 o                         
  -2  -1   1        163.07        159.54         3.21 o                         
  -1  -1   1       2004.66       1945.33        58.66 o                         
   0  -1   1         32.40         32.86         0.56 o                         
   1  -1   1         27.55         29.13         0.95 o                         
   2  -1   1         52.47         54.39         0.92 o                         
   3  -1   1          2.85          3.96         0.36 o                         
   4  -1   1         10.42         11.17         0.60 o                         
   5  -1   1         15.43         13.84         0.69 o                         
   6  -1   1         34.45         29.81         2.07 o                         
  -6   0   1          2.68          3.21         0.69 o                         
  -5   0   1          1.11          1.70         0.26 o                         
  -4   0   1         11.66         12.11         0.63 o                         
  -3   0   1         64.78         62.33         1.23 o                         
  -2   0   1         22.89         22.58         0.43 o                         
  -1   0   1       3099.63       3563.31       126.37 o                         
   0   0   1          0.04          1.28         0.05 o                         
   1   0   1         43.21         40.12         0.64 o                         
   2   0   1         70.27         70.07         1.17 o                         
   3   0   1          0.82          0.62         0.14 o                         
   4   0   1          0.01          0.04         0.14 o                         
   5   0   1        110.51        103.35         3.56 o                         
   6   0   1         27.05         27.68         1.14 o                         
  -6   1   1         22.16         23.31         1.65 o                         
  -5   1   1          1.63          1.34         0.31 o                         
  -4   1   1         28.77         26.01         0.84 o                         
  -3   1   1          7.41          8.18         0.22 o                         
  -2   1   1         10.89          8.23         0.17 o                         
  -1   1   1        466.93        465.92         9.41 o                         
   0   1   1          6.14          7.23         0.22 o                         
   1   1   1        437.11        432.46        14.81 o                         
   2   1   1        472.66        459.58         9.29 o                         
   3   1   1         21.53         22.82         0.42 o                         
   4   1   1        119.07        120.04         3.57 o                         
   5   1   1          2.71          3.11         0.41 o                         
   6   1   1         17.83         16.29         1.13 o                         
  -5   2   1         56.28         52.12         3.18 o                         
  -4   2   1        218.73        220.72         7.51 o                         
  -3   2   1          3.73          4.55         0.17 o                         
  -2   2   1          8.59         10.76         0.34 o                         
  -1   2   1         18.63         18.33         0.30 o                         
   0   2   1         30.15         30.34         1.07 o                         
   1   2   1        408.73        393.83         9.96 o                         
   2   2   1        134.62        137.35         2.45 o                         
   3   2   1         84.80         90.30         2.75 o                         
   4   2   1         29.50         32.01         0.98 o                         
   5   2   1          1.14          1.23         0.29 o                         
   6   2   1         10.46         10.76         0.77 o                         
  -5   3   1          5.91          5.64         0.36 o                         
  -4   3   1        247.44        243.65         8.36 o                         
  -3   3   1          5.89          6.09         0.37 o                         
  -2   3   1        227.58        221.46         4.24 o                         
  -1   3   1        126.02        131.65         2.38 o                         
   0   3   1        458.99        474.85         9.96 o                         
   1   3   1          0.56          1.18         0.12 o                         
   2   3   1        984.52       1007.99        23.49 o                         
   3   3   1        153.35        154.02         3.00 o                         
   4   3   1         25.74         23.29         0.84 o                         
   5   3   1         63.71         61.92         2.14 o                         
   6   3   1         36.85         36.46         1.40 o                         
  -5   4   1          2.06          1.95         0.35 o                         
  -4   4   1          0.45          1.00         0.27 o                         
  -3   4   1         44.78         43.54         1.89 o                         
  -2   4   1          0.01          0.82         0.64 o                         
  -1   4   1         25.78         24.72         0.53 o                         
   0   4   1         13.62         11.02         0.29 o                         
   1   4   1        145.70        145.98         2.78 o                         
   2   4   1          4.76          4.56         0.19 o                         
   3   4   1        253.40        284.25         9.69 o                         
   4   4   1          0.11          0.54         0.31 o                         
   5   4   1         67.28         66.52         2.54 o                         
   6   4   1          4.04          2.42         0.22 o                         
  -4   5   1         17.37         19.61         0.83 o                         
  -3   5   1         72.73         73.82         2.87 o                         
  -2   5   1         25.83         23.58         1.03 o                         
  -1   5   1         46.00         43.70         1.47 o                         
   0   5   1         22.18         20.78         0.66 o                         
   1   5   1         15.80         14.79         0.52 o                         
   2   5   1          1.94          2.91         0.50 o                         
   3   5   1         10.41         13.24         0.89 o                         
   4   5   1         84.86         88.29         3.33 o                         
   5   5   1         36.64         37.06         1.94 o                         
  -3   6   1          0.78          1.42         0.29 o                         
  -2   6   1         63.31         59.37         2.28 o                         
  -1   6   1        280.54        284.17         9.80 o                         
   0   6   1        182.64        184.19         6.98 o                         
   1   6   1         24.15         22.58         0.82 o                         
   2   6   1         28.98         28.30         1.05 o                         
   3   6   1          5.61          7.61         0.55 o                         
   4   6   1         25.04         23.43         1.21 o                         
   5   6   1         25.33         25.90         1.78 o                         
  -2   7   1         12.12         11.42         0.55 o                         
  -1   7   1         94.28         89.87         2.85 o                         
   0   7   1         63.27         59.59         2.18 o                         
   1   7   1          6.52          6.46         0.59 o                         
   2   7   1        184.02        189.59         8.35 o                         
   3   7   1        175.01        166.55         6.20 o                         
   4   7   1          0.00          0.42         0.39 o                         
   0   8   1         19.01         17.88         1.12 o                         
   1   8   1          3.13          3.92         0.80 o                         
   2   8   1          4.44          4.81         0.67 o                         
   3   8   1          1.82          1.68         0.39 o                         
  -3  -7   2          2.26          2.33         0.48 o                         
  -2  -7   2         16.55         15.63         0.75 o                         
  -1  -7   2        224.22        231.08         8.77 o                         
   0  -7   2        170.89        173.70         6.53 o                         
   1  -7   2          0.68          0.39         0.23 o                         
  -4  -6   2          6.61          6.31         0.50 o                         
  -3  -6   2          3.45          3.31         0.27 o                         
  -2  -6   2          0.44          0.43         0.28 o                         
  -1  -6   2         24.50         23.64         1.01 o                         
   0  -6   2         32.57         35.07         1.47 o                         
   1  -6   2          4.43          4.42         0.39 o                         
   2  -6   2         74.87         69.26         2.21 o                         
  -5  -5   2          8.32          6.69         0.54 o                         
  -4  -5   2         60.13         58.12         4.02 o                         
  -3  -5   2        130.47        128.62         6.01 o                         
  -2  -5   2          9.39          8.63         0.47 o                         
  -1  -5   2        165.14        165.98         6.14 o                         
   0  -5   2         54.51         56.11         2.10 o                         
   1  -5   2         18.79         18.23         0.78 o                         
   2  -5   2          0.13          0.20         0.16 o                         
   3  -5   2         21.95         22.14         2.15 o                         
  -5  -4   2         11.39         12.57         0.84 o                         
  -4  -4   2         92.54         97.12         4.36 o                         
  -3  -4   2         66.14         70.55         2.61 o                         
  -2  -4   2         35.89         33.00         1.10 o                         
  -1  -4   2         30.88         32.96         1.24 o                         
   0  -4   2         75.26         72.96         2.96 o                         
   1  -4   2        154.00        157.93         4.71 o                         
   2  -4   2         71.35         70.72         2.15 o                         
   3  -4   2         40.02         38.11         1.43 o                         
   4  -4   2          0.14          0.20         0.24 o                         
  -6  -3   2          3.71          3.64         0.39 o                         
  -5  -3   2         24.67         24.10         1.28 o                         
  -4  -3   2        472.15        506.94        24.39 o                         
  -3  -3   2        685.06        763.95        32.42 o                         
  -2  -3   2        203.05        205.41         5.57 o                         
  -1  -3   2          3.30          3.73         0.19 o                         
   0  -3   2         23.39         21.63         0.41 o                         
   1  -3   2         57.71         56.83         1.11 o                         
   2  -3   2        144.72        149.39         4.45 o                         
   3  -3   2       1210.21       1276.30        51.89 o                         
   4  -3   2         30.72         29.52         1.29 o                         
   5  -3   2          0.28          0.43         0.21 o                         
  -6  -2   2         15.06         13.68         0.68 o                         
  -5  -2   2         19.77         19.04         0.88 o                         
  -4  -2   2          0.26          0.29         0.23 o                         
  -3  -2   2         95.53         98.20         3.59 o                         
  -2  -2   2        562.38        575.33        14.33 o                         
  -1  -2   2        212.95        215.42         4.12 o                         
   0  -2   2       1220.42       1042.53        27.90 o                         
   1  -2   2        190.96        174.10         3.30 o                         
   2  -2   2          2.85          4.01         0.15 o                         
   3  -2   2          2.48          3.40         0.48 o                         
   4  -2   2         15.48         15.46         1.03 o                         
   5  -2   2        150.19        145.92         4.79 o                         
  -6  -1   2         28.29         27.78         1.25 o                         
  -5  -1   2         81.06         74.78         2.76 o                         
  -4  -1   2        569.57        603.02        25.09 o                         
  -3  -1   2         51.21         46.79         1.08 o                         
  -2  -1   2        148.54        167.81         3.13 o                         
  -1  -1   2        174.05        165.53         3.15 o                         
   0  -1   2        180.82        176.22         3.08 o                         
   1  -1   2          8.36         10.09         0.32 o                         
   2  -1   2       2879.43       2732.32       119.71 o                         
   3  -1   2        234.85        240.42         5.91 o                         
   4  -1   2         75.29         76.06         2.31 o                         
   5  -1   2          5.02          5.09         0.41 o                         
   6  -1   2          0.05          0.16         0.15 o                         
  -6   0   2         45.43         46.55         2.71 o                         
  -5   0   2          4.95          5.37         0.49 o                         
  -4   0   2         21.50         24.67         1.01 o                         
  -3   0   2        102.75        100.53         2.43 o                         
  -2   0   2        992.41       1101.96        27.89 o                         
  -1   0   2         20.32         21.21         0.36 o                         
   0   0   2       1562.00       1506.20        79.51 o                         
   1   0   2         59.04         55.40         0.86 o                         
   2   0   2        216.21        211.79         3.77 o                         
   3   0   2         26.47         27.23         0.54 o                         
   4   0   2        373.20        383.60        12.37 o                         
   5   0   2          1.96          2.13         0.34 o                         
   6   0   2         31.97         31.54         1.17 o                         
  -6   1   2         14.20         13.35         1.06 o                         
  -5   1   2         33.54         30.30         1.90 o                         
  -4   1   2         27.04         26.71         1.24 o                         
  -3   1   2         34.60         31.83         0.94 o                         
  -2   1   2        409.78        389.06         8.37 o                         
  -1   1   2       1037.38       1055.54        35.12 o                         
   0   1   2       3499.41       3329.96       139.59 o                         
   1   1   2       1340.44       1373.73        57.07 o                         
   2   1   2        190.94        194.91         3.44 o                         
   3   1   2         29.74         25.16         0.68 o                         
   4   1   2          5.76          5.69         0.49 o                         
   5   1   2          2.74          2.83         0.34 o                         
   6   1   2        265.65        264.93        10.41 o                         
  -5   2   2        163.09        174.50         9.40 o                         
  -4   2   2          0.38          0.73         0.21 o                         
  -3   2   2        363.36        370.16        11.04 o                         
  -2   2   2         72.45         72.13         1.88 o                         
  -1   2   2        714.59        708.34        14.93 o                         
   0   2   2        924.69        922.06        21.82 o                         
   1   2   2       1018.27        995.73        34.05 o                         
   2   2   2        673.66        692.99        15.93 o                         
   3   2   2        674.48        680.24        15.37 o                         
   4   2   2         80.88         86.17         2.74 o                         
   5   2   2         13.10         12.40         0.61 o                         
   6   2   2         27.71         27.72         1.42 o                         
  -5   3   2         15.06         14.16         1.53 o                         
  -4   3   2         19.26         18.90         0.96 o                         
  -3   3   2          0.56          0.34         0.17 o                         
  -2   3   2          7.94          9.67         0.28 o                         
  -1   3   2       3935.03       4278.33       149.86 o                         
   0   3   2         14.79         14.22         0.29 o                         
   1   3   2        177.16        171.36         3.11 o                         
   2   3   2        189.79        189.61         3.56 o                         
   3   3   2         66.53         77.09         1.52 o                         
   4   3   2         66.94         65.92         1.91 o                         
   5   3   2        466.45        453.09        16.57 o                         
   6   3   2         66.61         66.03         2.83 o                         
  -5   4   2          6.72          5.13         0.70 o                         
  -4   4   2          0.16          1.92         1.14 o                         
  -3   4   2          9.63          8.30         0.50 o                         
  -2   4   2         58.77         53.54         1.73 o                         
  -1   4   2          0.51          0.50         0.10 o                         
   0   4   2          2.34          1.63         0.19 o                         
   1   4   2        537.34        506.73        10.54 o                         
   2   4   2        130.77        136.21         2.62 o                         
   3   4   2         28.56         35.13         0.89 o                         
   4   4   2         28.38         31.47         1.54 o                         
   5   4   2          4.89          5.72         0.48 o                         
   6   4   2          1.80          1.65         0.28 o                         
  -4   5   2          8.40          7.80         0.55 o                         
  -3   5   2          0.13          0.26         0.20 o                         
  -2   5   2         50.37         55.28         2.12 o                         
  -1   5   2         31.84         34.33         1.07 o                         
   0   5   2         32.27         32.70         1.50 o                         
   1   5   2          2.22          1.59         0.15 o                         
   2   5   2          0.19          0.64         0.18 o                         
   3   5   2         27.55         27.72         1.15 o                         
   4   5   2         43.83         41.56         1.94 o                         
   5   5   2         36.43         34.99         1.67 o                         
  -3   6   2          0.41          0.29         0.18 o                         
  -2   6   2         21.63         17.48         0.79 o                         
  -1   6   2         78.58         71.83         2.33 o                         
   0   6   2        210.58        215.14         7.29 o                         
   1   6   2          7.12          7.54         0.56 o                         
   2   6   2        168.45        162.37         6.08 o                         
   3   6   2         37.40         35.68         1.45 o                         
   4   6   2          1.84          2.50         0.32 o                         
   5   6   2         52.73         56.46         2.56 o                         
  -2   7   2          8.75          8.48         0.63 o                         
  -1   7   2         63.92         58.63         2.17 o                         
   0   7   2         31.63         29.29         1.41 o                         
   1   7   2         20.67         19.61         1.16 o                         
   2   7   2        177.37        177.97         7.89 o                         
   3   7   2          9.06          8.00         0.90 o                         
   4   7   2          5.33          4.99         0.38 o                         
  -1   8   2          0.41          0.19         0.21 o                         
   0   8   2          3.44          3.36         0.37 o                         
   1   8   2         21.33         20.97         1.40 o                         
   2   8   2          2.21          2.77         0.44 o                         
   3   8   2          3.32          3.19         0.41 o                         
  -2  -7   3        155.74        156.25         6.64 o                         
  -1  -7   3        311.32        316.59        12.14 o                         
   0  -7   3         94.94         91.35         3.77 o                         
  -4  -6   3          2.69          2.64         0.88 o                         
  -3  -6   3          9.34         11.08         0.91 o                         
  -2  -6   3         20.53         18.70         0.81 o                         
  -1  -6   3          2.47          2.74         0.64 o                         
   0  -6   3         11.36         11.81         0.68 o                         
   1  -6   3         73.90         72.71         3.13 o                         
   2  -6   3         36.95         34.82         1.41 o                         
  -4  -5   3         15.36         14.38         0.85 o                         
  -3  -5   3          3.99          4.55         0.66 o                         
  -2  -5   3        151.15        143.37         5.30 o                         
  -1  -5   3          2.39          2.05         0.36 o                         
   0  -5   3          6.25          5.52         1.26 o                         
   1  -5   3         12.59         12.52         0.59 o                         
   2  -5   3          4.00          6.34         1.12 o                         
   3  -5   3         13.84         14.32         0.59 o                         
  -5  -4   3         39.65         37.72         1.90 o                         
  -4  -4   3        185.44        214.02         9.55 o                         
  -3  -4   3          3.74          5.01         0.68 o                         
  -2  -4   3         34.16         31.66         1.13 o                         
  -1  -4   3          0.00          0.11         0.16 o                         
   0  -4   3        165.43        176.28         6.51 o                         
   1  -4   3          0.00          0.27         0.28 o                         
   2  -4   3        304.24        312.49        10.00 o                         
   3  -4   3          1.21          1.63         0.34 o                         
   4  -4   3         18.27         21.63         0.85 o                         
  -5  -3   3        118.60        118.85         5.14 o                         
  -4  -3   3        158.25        207.19        47.49 o                         
  -3  -3   3         41.38         45.80         2.04 o                         
  -2  -3   3         39.99         37.88         1.51 o                         
  -1  -3   3          0.48          0.47         0.13 o                         
   0  -3   3          6.33          5.71         0.30 o                         
   1  -3   3        125.25        126.67         3.34 o                         
   2  -3   3        754.88        734.10        25.25 o                         
   3  -3   3         46.79         43.07         1.56 o                         
   4  -3   3         17.70         18.45         0.79 o                         
   5  -3   3          4.15          4.31         0.45 o                         
  -6  -2   3         10.38         10.19         0.76 o                         
  -5  -2   3          7.42          6.48         0.44 o                         
  -4  -2   3          1.20          1.00         0.33 o                         
  -3  -2   3          6.84          9.38         0.50 o                         
  -2  -2   3         11.75         10.11         0.29 o                         
  -1  -2   3         39.88         41.09         0.77 o                         
   0  -2   3         22.38         18.25         0.33 o                         
   1  -2   3         27.45         28.26         0.63 o                         
   2  -2   3         10.26         12.43         0.41 o                         
   3  -2   3         14.32         13.63         0.69 o                         
   4  -2   3         26.74         24.01         0.97 o                         
   5  -2   3          0.83          1.50         0.50 o                         
  -6  -1   3          0.54          0.43         0.24 o                         
  -5  -1   3        162.31        157.61         6.87 o                         
  -4  -1   3          0.37          0.60         0.25 o                         
  -3  -1   3          0.23          0.06         0.15 o                         
  -2  -1   3          1.86          1.75         0.15 o                         
  -1  -1   3       1420.46       1382.93        36.76 o                         
   0  -1   3          2.05          2.59         0.08 o                         
   1  -1   3       1753.67       1686.19        63.27 o                         
   2  -1   3          3.93          3.33         0.17 o                         
   3  -1   3          1.10          2.28         0.21 o                         
   4  -1   3          0.40          0.66         0.22 o                         
   5  -1   3         78.81         77.38         2.72 o                         
  -6   0   3          0.18          0.03         0.25 o                         
  -5   0   3         63.83         59.60         2.73 o                         
  -4   0   3          4.79          5.35         0.53 o                         
  -3   0   3         17.18         18.60         0.72 o                         
  -2   0   3        141.51        149.00         3.17 o                         
  -1   0   3       1867.01       1916.97        57.95 o                         
   0   0   3          5.02          4.52         0.12 o                         
   1   0   3       1452.45       1422.86        46.91 o                         
   2   0   3          0.10          0.35         0.12 o                         
   3   0   3          6.45          4.36         0.18 o                         
   4   0   3          3.17          4.14         0.29 o                         
   5   0   3        257.50        249.41         8.69 o                         
   6   0   3         16.86         16.45         0.81 o                         
  -6   1   3          1.73          1.81         0.46 o                         
  -5   1   3          7.74          8.04         0.68 o                         
  -4   1   3          0.79          1.27         0.33 o                         
  -3   1   3         54.05         56.58         2.51 o                         
  -2   1   3         50.08         44.85         0.91 o                         
  -1   1   3         11.85          7.35         0.16 o                         
   0   1   3         58.55         61.35         1.66 o                         
   1   1   3         97.96        104.54         1.83 o                         
   2   1   3          4.80          4.30         0.15 o                         
   3   1   3         10.30          6.48         0.19 o                         
   4   1   3          2.12          2.94         0.36 o                         
   5   1   3          3.54          2.69         0.37 o                         
   6   1   3         14.31         13.51         0.70 o                         
  -5   2   3          4.73          4.40         0.65 o                         
  -4   2   3         33.31         33.21         1.70 o                         
  -3   2   3          0.37          0.18         0.13 o                         
  -2   2   3        801.69        839.57        22.04 o                         
  -1   2   3          2.60          2.63         0.11 o                         
   0   2   3        482.84        487.85        11.02 o                         
   1   2   3          3.04          2.98         0.10 o                         
   2   2   3         74.56         84.14         1.45 o                         
   3   2   3          2.55          2.96         0.16 o                         
   4   2   3        144.68        152.25         5.60 o                         
   5   2   3         61.65         62.41         2.31 o                         
   6   2   3          0.74          1.05         0.30 o                         
  -5   3   3          0.29          0.54         0.33 o                         
  -4   3   3        372.76        374.04        19.42 o                         
  -3   3   3          5.21          4.61         0.32 o                         
  -2   3   3        231.27        247.62         7.77 o                         
  -1   3   3         86.05         87.53         1.71 o                         
   0   3   3         34.23         33.17         0.58 o                         
   1   3   3          6.61          7.62         0.30 o                         
   2   3   3       1865.66       1996.72        64.12 o                         
   3   3   3         68.70         74.45         1.63 o                         
   4   3   3         63.15         59.50         1.93 o                         
   5   3   3         47.84         46.27         1.86 o                         
   6   3   3          3.98          4.38         0.78 o                         
  -5   4   3         27.93         24.83         1.69 o                         
  -4   4   3         10.23          8.40         0.45 o                         
  -3   4   3          1.56          2.34         0.28 o                         
  -2   4   3        196.61        200.99         7.62 o                         
  -1   4   3         25.67         26.79         0.87 o                         
   0   4   3        240.15        235.60         4.71 o                         
   1   4   3        158.18        153.79         3.08 o                         
   2   4   3        246.25        272.86         5.86 o                         
   3   4   3         12.10         14.18         0.50 o                         
   4   4   3         54.51         56.74         2.86 o                         
   5   4   3         39.59         40.96         1.76 o                         
   6   4   3         49.52         44.36         2.42 o                         
  -4   5   3         10.37          9.36         0.61 o                         
  -3   5   3          0.73          1.74         1.01 o                         
  -2   5   3          3.53          2.82         0.24 o                         
  -1   5   3         67.46         74.78         2.37 o                         
   0   5   3        107.95        123.16         3.99 o                         
   1   5   3        352.88        370.27        11.70 o                         
   2   5   3        321.82        354.45        12.41 o                         
   3   5   3         23.30         28.52         1.03 o                         
   4   5   3          4.01          5.40         0.42 o                         
   5   5   3          0.02          0.03         0.21 o                         
   6   5   3          0.31          0.37         0.39 o                         
  -3   6   3         61.41         65.43         3.65 o                         
  -2   6   3          1.62          2.67         1.38 o                         
  -1   6   3          1.15          0.42         0.23 o                         
   0   6   3          1.75          3.95         1.63 o                         
   1   6   3        454.43        492.94        20.38 o                         
   2   6   3         69.47         67.98         2.58 o                         
   3   6   3         72.84         72.41         2.85 o                         
   4   6   3         18.07         15.13         0.82 o                         
   5   6   3          0.09          0.03         0.19 o                         
  -2   7   3          1.71          3.18         0.65 o                         
  -1   7   3        152.14        141.45         6.00 o                         
   0   7   3          5.47          5.07         0.48 o                         
   1   7   3         15.26         15.64         0.80 o                         
   2   7   3        103.82         96.85         3.65 o                         
   3   7   3          0.08          0.30         0.33 o                         
   4   7   3          2.79          3.16         0.33 o                         
  -1   8   3          0.05          0.08         0.20 o                         
   0   8   3          8.64          9.88         0.67 o                         
   1   8   3          5.63          4.53         0.46 o                         
   2   8   3          0.60          1.33         0.39 o                         
   3   8   3         53.90         54.07         2.32 o                         
  -3  -6   4         14.69         14.15         1.02 o                         
  -2  -6   4          7.08          7.35         0.58 o                         
  -1  -6   4        127.05        132.09         5.85 o                         
   0  -6   4         33.24         32.47         1.31 o                         
   1  -6   4         22.42         23.87         0.98 o                         
  -4  -5   4         43.72         46.50         2.47 o                         
  -3  -5   4          2.54          3.15         0.39 o                         
  -2  -5   4         40.66         40.34         1.84 o                         
  -1  -5   4          7.12          7.89         0.67 o                         
   0  -5   4          3.40          3.69         0.41 o                         
   1  -5   4        235.09        230.14         7.87 o                         
   2  -5   4          0.00          0.34         0.20 o                         
   3  -5   4         10.84         10.31         0.73 o                         
  -5  -4   4         23.41         24.13         1.16 o                         
  -4  -4   4         11.38         11.93         0.79 o                         
  -3  -4   4        150.63        156.20         6.87 o                         
  -2  -4   4        230.37        229.69        10.13 o                         
  -1  -4   4        241.09        250.56        11.26 o                         
   0  -4   4          4.17          4.80         0.42 o                         
   1  -4   4        231.84        223.30         7.61 o                         
   2  -4   4         12.61         11.37         0.49 o                         
   3  -4   4         94.36         99.23         3.30 o                         
   4  -4   4          8.57          8.97         0.66 o                         
  -5  -3   4          0.17          0.32         0.25 o                         
  -4  -3   4          2.95          2.80         0.64 o                         
  -3  -3   4          0.01          0.14         0.24 o                         
  -2  -3   4         25.40         30.07         1.21 o                         
  -1  -3   4        120.32        138.22         5.72 o                         
   0  -3   4         76.87         79.69         3.03 o                         
   1  -3   4         75.19         79.91         2.60 o                         
   2  -3   4         26.28         26.20         0.94 o                         
   3  -3   4          3.68          5.49         0.86 o                         
   4  -3   4          8.64          7.30         0.46 o                         
  -5  -2   4         20.65         19.87         0.98 o                         
  -4  -2   4        211.12        263.46        35.49 o                         
  -3  -2   4          6.43          7.85         1.89 o                         
  -2  -2   4        165.45        172.85         9.27 o                         
  -1  -2   4        114.27        104.36         3.22 o                         
   0  -2   4          2.89          3.50         0.15 o                         
   1  -2   4         63.12         58.00         1.34 o                         
   2  -2   4        159.13        166.78         5.45 o                         
   3  -2   4         78.36         78.72         2.35 o                         
   4  -2   4         74.12         75.60         2.55 o                         
   5  -2   4          7.60          8.63         0.47 o                         
  -5  -1   4         26.96         25.69         1.27 o                         
  -4  -1   4         34.26         32.76         1.51 o                         
  -3  -1   4          0.46          2.23         0.57 o                         
  -2  -1   4       1773.72       1838.26        66.64 o                         
  -1  -1   4        136.04        127.63         2.36 o                         
   0  -1   4        195.34        196.10         3.36 o                         
   1  -1   4         34.95         37.14         0.73 o                         
   2  -1   4         52.26         57.55         1.14 o                         
   3  -1   4         17.24         17.81         0.60 o                         
   4  -1   4        321.79        308.19         9.89 o                         
   5  -1   4         26.70         25.14         0.83 o                         
  -5   0   4        116.08        105.08         4.63 o                         
  -4   0   4        171.61        158.52         6.95 o                         
  -3   0   4        152.72        168.63         7.13 o                         
  -2   0   4        276.41        305.58         9.25 o                         
  -1   0   4         51.23         42.59         0.83 o                         
   0   0   4        813.25        768.05        17.23 o                         
   1   0   4         87.22         94.03         1.84 o                         
   2   0   4       1896.00       2067.91        57.58 o                         
   3   0   4        147.43        153.61         3.90 o                         
   4   0   4        146.03        138.56         4.18 o                         
   5   0   4         23.05         22.67         0.92 o                         
   6   0   4          7.12          6.95         0.45 o                         
  -5   1   4          3.97          3.83         0.59 o                         
  -4   1   4         40.11         39.58         1.78 o                         
  -3   1   4        384.63        420.11        19.30 o                         
  -2   1   4         59.01         57.60         1.65 o                         
  -1   1   4        376.97        391.01         8.37 o                         
   0   1   4        310.14        300.72         5.93 o                         
   1   1   4         52.46         58.07         1.00 o                         
   2   1   4        137.28        139.93         2.65 o                         
   3   1   4         25.80         29.02         0.72 o                         
   4   1   4        221.35        229.21         7.82 o                         
   5   1   4         77.77         74.15         3.02 o                         
   6   1   4          1.95          2.57         0.33 o                         
  -5   2   4          0.02          0.37         0.34 o                         
  -4   2   4         33.52         32.88         1.62 o                         
  -3   2   4         80.56         82.63         3.01 o                         
  -2   2   4          1.67          1.36         0.13 o                         
  -1   2   4        373.21        345.57         7.63 o                         
   0   2   4          2.43          1.21         0.09 o                         
   1   2   4        369.07        346.05         7.05 o                         
   2   2   4         85.62         80.68         1.54 o                         
   3   2   4        131.88        129.08         3.19 o                         
   4   2   4         20.26         24.93         3.62 o                         
   5   2   4          1.63          1.24         0.56 o                         
   6   2   4         16.91         16.72         0.78 o                         
  -5   3   4        101.13        107.48         5.61 o                         
  -4   3   4          9.21          8.54         0.53 o                         
  -3   3   4         18.08         15.78         0.62 o                         
  -2   3   4         12.49         12.03         0.42 o                         
  -1   3   4        255.29        258.86         5.69 o                         
   0   3   4        187.14        191.72         4.52 o                         
   1   3   4        945.88        981.52        22.89 o                         
   2   3   4        164.78        180.35         3.56 o                         
   3   3   4        169.69        188.44         5.16 o                         
   4   3   4         78.07         76.63         3.27 o                         
   5   3   4         36.07         36.30         2.65 o                         
   6   3   4          0.23          3.56         2.41 o                         
  -4   4   4          3.90          3.98         0.30 o                         
  -3   4   4         27.70         29.85         1.18 o                         
  -2   4   4         62.97         64.53         2.36 o                         
  -1   4   4        214.29        219.25         5.79 o                         
   0   4   4        101.39        102.10         2.12 o                         
   1   4   4         63.55         62.36         1.30 o                         
   2   4   4        137.79        152.97         3.01 o                         
   3   4   4         17.46         17.18         0.62 o                         
   4   4   4         69.28         72.69         2.46 o                         
   5   4   4        161.38        152.27         5.78 o                         
   6   4   4         17.73         17.62         1.01 o                         
  -4   5   4          1.40          1.49         0.94 o                         
  -3   5   4         40.50         38.08         2.71 o                         
  -2   5   4          4.84          6.60         0.55 o                         
  -1   5   4         42.43         41.88         1.69 o                         
   0   5   4        306.69        315.85        10.87 o                         
   1   5   4        295.23        302.73         9.46 o                         
   2   5   4         69.75         77.89         2.94 o                         
   3   5   4         48.29         51.75         1.79 o                         
   4   5   4          9.26          8.15         0.44 o                         
   5   5   4         10.63          8.85         0.49 o                         
  -3   6   4          0.56          1.23         0.53 o                         
  -2   6   4          6.43         12.37         0.71 o                         
  -1   6   4          0.01          0.07         0.16 o                         
   0   6   4         36.86         41.50         1.69 o                         
   1   6   4        273.09        288.40        11.58 o                         
   2   6   4          7.57          8.00         0.57 o                         
   3   6   4         18.39         16.97         0.80 o                         
   4   6   4          7.55          5.97         1.27 o                         
   5   6   4          1.00          1.67         0.31 o                         
  -2   7   4          6.64          5.26         0.65 o                         
  -1   7   4          3.96          2.92         0.30 o                         
   0   7   4         15.28         15.09         0.66 o                         
   1   7   4         50.02         48.20         1.90 o                         
   2   7   4         42.75         39.15         1.68 o                         
   3   7   4         56.32         54.18         2.09 o                         
   4   7   4          6.59          7.74         0.59 o                         
  -1   8   4          0.06          0.39         0.19 o                         
   0   8   4          2.03          2.80         0.47 o                         
   1   8   4          0.05          0.07         0.20 o                         
   2   8   4          0.01          0.02         0.14 o                         
   3   8   4          0.01          0.20         0.32 o                         
  -2  -6   5        120.11        121.30         6.44 o                         
  -1  -6   5         15.47         16.16         0.93 o                         
   0  -6   5         32.53         31.09         1.57 o                         
  -3  -5   5         41.91         43.33         2.38 o                         
  -2  -5   5         37.30         37.84         1.68 o                         
  -1  -5   5          5.99          5.95         0.59 o                         
   0  -5   5        107.05        107.23         4.73 o                         
   1  -5   5         14.12         15.34         0.78 o                         
   2  -5   5         34.76         31.94         1.20 o                         
  -4  -4   5         10.76         12.42         0.73 o                         
  -3  -4   5        109.72        101.18         4.27 o                         
  -2  -4   5        257.08        253.67        12.38 o                         
  -1  -4   5         25.56         26.64         1.44 o                         
   0  -4   5          0.28          2.25         1.75 o                         
   1  -4   5         30.74         26.46         1.02 o                         
   2  -4   5          9.54          7.68         0.80 o                         
   3  -4   5          7.35          8.59         0.38 o                         
  -5  -3   5         16.98         19.18         2.64 o                         
  -4  -3   5          3.31          4.48         0.53 o                         
  -3  -3   5          0.84          3.17         1.48 o                         
  -2  -3   5          9.71          9.25         0.60 o                         
  -1  -3   5          2.64          2.69         0.38 o                         
   0  -3   5         33.94         33.23         1.38 o                         
   1  -3   5          0.35          0.42         0.24 o                         
   2  -3   5         85.88         79.04         2.62 o                         
   3  -3   5          0.06          0.20         0.17 o                         
   4  -3   5         21.83         23.51         1.10 o                         
  -5  -2   5          2.25          2.39         0.58 o                         
  -4  -2   5         11.39         11.29         0.67 o                         
  -3  -2   5          0.06          0.32         0.27 o                         
  -2  -2   5         36.72         39.78         1.65 o                         
  -1  -2   5          1.37          2.57         0.35 o                         
   0  -2   5          8.76          9.43         0.51 o                         
   1  -2   5         24.59         27.06         0.98 o                         
   2  -2   5          0.27          0.77         0.20 o                         
   3  -2   5         11.71         14.90         0.58 o                         
   4  -2   5          1.60          0.92         0.29 o                         
   5  -2   5          1.89          2.58         0.30 o                         
  -5  -1   5         89.39         86.30         3.60 o                         
  -4  -1   5          1.39          1.77         0.41 o                         
  -3  -1   5          0.12          0.31         0.23 o                         
  -2  -1   5         28.32         30.22         1.43 o                         
  -1  -1   5         73.47         76.95         2.84 o                         
   0  -1   5         32.51         31.32         1.00 o                         
   1  -1   5       1036.47        976.05        29.44 o                         
   2  -1   5          3.99          5.16         0.30 o                         
   3  -1   5          2.43          4.75         0.36 o                         
   4  -1   5          2.51          5.44         2.74 o                         
   5  -1   5         20.86         20.39         1.06 o                         
  -5   0   5         41.81         37.64         1.67 o                         
  -4   0   5          0.25          0.30         0.26 o                         
  -3   0   5         11.41         11.99         0.74 o                         
  -2   0   5         24.76         26.30         1.07 o                         
  -1   0   5        386.16        414.74         9.16 o                         
   0   0   5         12.63         11.81         0.28 o                         
   1   0   5        411.14        433.77        10.07 o                         
   2   0   5         24.51         21.16         0.54 o                         
   3   0   5         30.77         34.43         0.97 o                         
   4   0   5          0.00          0.14         0.21 o                         
   5   0   5         72.87         66.64         3.10 o                         
  -5   1   5          1.46          1.39         0.40 o                         
  -4   1   5          1.68          1.97         0.36 o                         
  -3   1   5          4.66          4.87         0.58 o                         
  -2   1   5          0.87          3.34         0.99 o                         
  -1   1   5         41.15         33.60         0.68 o                         
   0   1   5         33.90         31.54         0.59 o                         
   1   1   5          3.07          3.31         0.09 o                         
   2   1   5         46.24         41.24         0.92 o                         
   3   1   5          0.47          0.84         0.25 o                         
   4   1   5          0.24          0.40         0.24 o                         
   5   1   5          9.73          7.76         0.62 o                         
   6   1   5          0.50          0.29         0.23 o                         
  -5   2   5         14.95         14.07         0.86 o                         
  -4   2   5          4.58          5.23         0.70 o                         
  -3   2   5          3.42          3.48         0.35 o                         
  -2   2   5       1032.96       1130.27        49.80 o                         
  -1   2   5         12.65         15.42         0.44 o                         
   0   2   5          3.67          3.47         0.15 o                         
   1   2   5          3.00          4.01         0.14 o                         
   2   2   5         52.21         56.65         1.11 o                         
   3   2   5         46.66         45.39         1.38 o                         
   4   2   5        384.95        400.60        14.54 o                         
   5   2   5         40.44         40.61         2.58 o                         
   6   2   5          1.23          0.72         0.28 o                         
  -5   3   5          2.94          3.08         0.67 o                         
  -4   3   5          2.41          2.27         0.38 o                         
  -3   3   5         20.88         20.82         1.14 o                         
  -2   3   5        295.98        319.61        12.36 o                         
  -1   3   5         21.06         21.14         0.63 o                         
   0   3   5        428.82        437.29        12.02 o                         
   1   3   5         31.87         33.25         0.71 o                         
   2   3   5          2.27          3.93         0.16 o                         
   3   3   5         13.07         12.21         0.40 o                         
   4   3   5        469.25        475.01        17.60 o                         
   5   3   5          2.64          2.39         0.47 o                         
   6   3   5         15.31         14.35         1.01 o                         
  -4   4   5         13.26         13.77         0.91 o                         
  -3   4   5         40.39         40.31         1.56 o                         
  -2   4   5         10.70         10.16         0.59 o                         
  -1   4   5         10.92          9.62         0.61 o                         
   0   4   5          2.22          2.91         0.23 o                         
   1   4   5          6.12          9.12         0.57 o                         
   2   4   5        107.79        126.21         4.76 o                         
   3   4   5         76.02         78.28         2.33 o                         
   4   4   5          9.46          9.66         0.57 o                         
   5   4   5          3.92          3.59         0.43 o                         
   6   4   5          6.76          6.21         0.53 o                         
  -4   5   5          8.81          9.31         1.35 o                         
  -3   5   5         13.39         17.71         0.78 o                         
  -2   5   5          2.32          1.90         0.28 o                         
  -1   5   5        139.52        148.27         5.52 o                         
   0   5   5          8.40          9.72         0.49 o                         
   1   5   5         25.43         26.23         0.86 o                         
   2   5   5         23.28         23.89         1.01 o                         
   3   5   5         48.03         43.50         1.47 o                         
   4   5   5          0.13          0.74         0.45 o                         
   5   5   5         13.44         11.85         0.64 o                         
  -3   6   5          0.43          4.38         3.66 o                         
  -2   6   5          0.02          0.45         0.26 o                         
  -1   6   5          2.84          1.98         0.41 o                         
   0   6   5         90.41         92.43         3.73 o                         
   1   6   5        823.49        881.89        38.71 o                         
   2   6   5         14.94         15.51         0.80 o                         
   3   6   5          4.19          6.66         0.49 o                         
   4   6   5          0.70          1.72         0.33 o                         
   5   6   5         13.25         12.08         0.66 o                         
  -2   7   5          7.00          5.63         0.65 o                         
  -1   7   5         16.74         19.61         1.20 o                         
   0   7   5          0.34          0.95         0.36 o                         
   1   7   5         51.11         49.23         1.94 o                         
   2   7   5          0.24          0.79         0.56 o                         
   3   7   5         21.62         20.59         1.05 o                         
   4   7   5          0.06          0.08         0.15 o                         
  -1   8   5         13.08         13.69         1.01 o                         
   0   8   5         74.74         79.58         4.19 o                         
   1   8   5         68.00         70.51         2.65 o                         
   2   8   5          2.83          3.44         0.37 o                         
   3   8   5         12.83         13.62         0.98 o                         
  -2  -5   6          1.42          1.44         0.45 o                         
  -1  -5   6         82.19         84.64         3.56 o                         
   0  -5   6          0.00          0.44         0.37 o                         
   1  -5   6          8.52         10.81         0.78 o                         
  -3  -4   6         15.10         15.58         1.21 o                         
  -2  -4   6         16.29         16.80         1.18 o                         
  -1  -4   6          0.05          0.57         0.43 o                         
   0  -4   6         59.48         58.62         2.64 o                         
   1  -4   6        373.30        367.69        14.68 o                         
   2  -4   6         22.69         20.54         1.01 o                         
   3  -4   6          7.62         15.61         5.04 o                         
  -4  -3   6         40.65         40.64         1.73 o                         
  -3  -3   6         26.52         27.04         1.28 o                         
  -2  -3   6        170.42        183.78         9.97 o                         
  -1  -3   6         23.72         23.91         1.19 o                         
   0  -3   6        104.01        101.42         4.33 o                         
   1  -3   6         60.71         57.70         2.19 o                         
   2  -3   6         14.30         15.97         1.41 o                         
   3  -3   6         78.90         79.08         2.55 o                         
   4  -3   6         35.73         39.08         2.15 o                         
  -4  -2   6         13.47         16.34         1.06 o                         
  -3  -2   6          0.72          0.77         0.25 o                         
  -2  -2   6         11.03         11.52         0.60 o                         
  -1  -2   6          3.49          5.13         0.51 o                         
   0  -2   6        897.22        916.81        39.73 o                         
   1  -2   6         12.80         12.72         0.66 o                         
   2  -2   6         80.87         70.63         2.72 o                         
   3  -2   6          7.80          6.32         0.37 o                         
   4  -2   6          0.45          0.83         0.27 o                         
  -5  -1   6          1.12          1.22         0.34 o                         
  -4  -1   6        111.40        118.69         7.13 o                         
  -3  -1   6         22.50         20.06         1.19 o                         
  -2  -1   6          0.70          2.84         0.29 o                         
  -1  -1   6          2.96          3.00         0.23 o                         
   0  -1   6        585.40        599.18        24.49 o                         
   1  -1   6          0.11          0.43         0.20 o                         
   2  -1   6        362.34        385.50        13.68 o                         
   3  -1   6          0.08          0.92         0.46 o                         
   4  -1   6         11.92         16.15         0.80 o                         
   5  -1   6          0.88          1.03         0.31 o                         
  -5   0   6          0.00          0.12         0.18 o                         
  -4   0   6          0.44          0.46         0.47 o                         
  -3   0   6        154.36        168.49         7.29 o                         
  -2   0   6        369.18        455.43        20.98 o                         
  -1   0   6        145.26        146.77         4.14 o                         
   0   0   6          5.79          4.80         0.22 o                         
   1   0   6         21.74         19.30         1.21 o                         
   2   0   6         12.70         11.81         0.63 o                         
   3   0   6         55.36         55.07         1.69 o                         
   4   0   6        192.53        181.48         6.20 o                         
   5   0   6          0.21          0.62         0.18 o                         
  -5   1   6         69.31         67.07         2.82 o                         
  -4   1   6          0.99          1.31         0.30 o                         
  -3   1   6          0.47          0.63         0.34 o                         
  -2   1   6         15.98         15.53         0.62 o                         
  -1   1   6         17.27         17.96         0.58 o                         
   0   1   6         92.85         83.24         1.58 o                         
   1   1   6        380.36        370.97         9.50 o                         
   2   1   6         42.40         50.79         2.06 o                         
   3   1   6         18.05         18.46         0.78 o                         
   4   1   6          1.12          1.17         0.24 o                         
   5   1   6          3.77          3.10         0.41 o                         
  -5   2   6          0.28          0.61         0.87 o                         
  -4   2   6          6.57          6.89         0.77 o                         
  -3   2   6        994.37       1128.59        73.03 o                         
  -2   2   6          2.08          1.11         0.33 o                         
  -1   2   6         17.36         18.21         0.93 o                         
   0   2   6         15.93         15.18         0.38 o                         
   1   2   6         19.18         19.17         0.45 o                         
   2   2   6         12.00         13.02         0.51 o                         
   3   2   6       1081.97       1190.43        43.93 o                         
   4   2   6        132.32        136.60         4.73 o                         
   5   2   6         16.27         16.73         0.99 o                         
  -4   3   6          4.02          3.50         0.71 o                         
  -3   3   6        153.96        160.44         7.09 o                         
  -2   3   6         40.06         38.55         1.81 o                         
  -1   3   6        205.10        191.72        11.95 o                         
   0   3   6          0.04          0.43         0.13 o                         
   1   3   6         69.93         56.24         1.46 o                         
   2   3   6         21.80         22.72         1.01 o                         
   3   3   6        326.76        348.24        11.30 o                         
   4   3   6         65.84         66.11         2.34 o                         
   5   3   6         18.69         18.34         1.05 o                         
   6   3   6         23.31         26.30         1.49 o                         
  -4   4   6         49.39         55.44         3.07 o                         
  -3   4   6          6.90          6.41         0.55 o                         
  -2   4   6          0.31          1.14         0.36 o                         
  -1   4   6         34.65         37.60         1.48 o                         
   0   4   6         24.54         26.72         2.25 o                         
   1   4   6         55.46         57.62         1.89 o                         
   2   4   6         37.99         37.75         1.47 o                         
   3   4   6         67.52         65.27         2.34 o                         
   4   4   6         35.13         34.04         1.34 o                         
   5   4   6          0.09          0.41         0.28 o                         
  -3   5   6          1.68          2.04         0.28 o                         
  -2   5   6         69.78         67.75         2.51 o                         
  -1   5   6          7.98         12.15         2.82 o                         
   0   5   6        126.76        133.42         4.54 o                         
   1   5   6          2.81          3.26         0.31 o                         
   2   5   6         28.38         23.74         0.96 o                         
   3   5   6          9.56          7.44         0.45 o                         
   4   5   6         20.24         18.19         0.93 o                         
   5   5   6          1.07          1.70         0.27 o                         
  -3   6   6          0.72          0.17         0.22 o                         
  -2   6   6          0.26          0.45         0.34 o                         
  -1   6   6         11.02         11.93         0.81 o                         
   0   6   6        385.42        406.99        16.59 o                         
   1   6   6         99.58         99.08         4.46 o                         
   2   6   6          4.81          5.12         0.44 o                         
   3   6   6         17.31         13.20         0.73 o                         
   4   6   6          0.96          2.03         0.37 o                         
   5   6   6          0.84          1.17         0.27 o                         
  -2   7   6          1.65          3.32         0.42 o                         
  -1   7   6          0.89          1.10         0.39 o                         
   0   7   6         10.62         11.80         1.29 o                         
   1   7   6         36.98         38.42         2.00 o                         
   2   7   6          0.32          0.47         0.29 o                         
   3   7   6         34.46         35.81         1.66 o                         
   4   7   6         11.94          9.27         0.50 o                         
  -1   8   6         42.02         46.01         2.29 o                         
   0   8   6         30.48         33.49         3.93 o                         
   1   8   6          9.29         11.98         2.82 o                         
   2   8   6         24.25         23.17         1.10 o                         
   3   8   6          0.03          0.04         0.15 o                         
  -3  -4   7         35.94         28.95         8.11 o                         
  -2  -4   7         26.00         24.50         1.37 o                         
  -1  -4   7         14.73         15.38         0.91 o                         
   0  -4   7         32.63         34.21         1.75 o                         
   1  -4   7         20.14         17.56         1.08 o                         
   2  -4   7          0.62          0.04         0.15 o                         
  -3  -3   7         24.68         21.97         1.30 o                         
  -2  -3   7          3.32          3.05         0.47 o                         
  -1  -3   7          6.37          5.16         0.46 o                         
   0  -3   7          0.81          1.04         0.33 o                         
   1  -3   7          0.20          0.66         0.27 o                         
   2  -3   7          0.19          0.55         0.23 o                         
   3  -3   7          4.02          4.48         0.44 o                         
  -4  -2   7         27.59         23.25         1.65 o                         
  -3  -2   7          1.92          3.59         0.39 o                         
  -2  -2   7          7.80          8.36         0.62 o                         
  -1  -2   7        130.56        136.16         5.82 o                         
   0  -2   7         15.67         15.82         0.76 o                         
   1  -2   7         10.13          9.16         0.56 o                         
   2  -2   7          2.85          4.25         1.08 o                         
   3  -2   7          1.99          4.84         0.63 o                         
   4  -2   7          5.05          6.35         0.46 o                         
  -4  -1   7          0.07          0.56         0.36 o                         
  -3  -1   7          0.13          0.29         0.31 o                         
  -2  -1   7          3.03          3.17         0.34 o                         
  -1  -1   7        110.88        115.07         4.67 o                         
   0  -1   7         28.25         28.97         1.56 o                         
   1  -1   7         91.94         92.89         3.99 o                         
   2  -1   7          0.87          0.79         0.39 o                         
   3  -1   7          3.31          7.76         0.55 o                         
   4  -1   7          2.00          2.31         0.24 o                         
  -4   0   7          0.00          0.01         0.10 o                         
  -3   0   7          0.92          0.82         0.22 o                         
  -2   0   7          9.14         11.16         1.71 o                         
  -1   0   7          7.55          9.44         2.05 o                         
   0   0   7          8.84          8.11         0.41 o                         
   1   0   7         38.51         42.51         1.73 o                         
   2   0   7         26.38         25.68         0.97 o                         
   3   0   7          6.06          8.16         0.46 o                         
   4   0   7         19.42         18.20         0.63 o                         
   5   0   7          0.22          0.33         0.24 o                         
  -4   1   7         49.89         51.65         4.23 o                         
  -3   1   7         36.96         40.60         9.43 o                         
  -2   1   7         20.26         17.95         1.39 o                         
  -1   1   7          1.82          2.37         0.49 o                         
   0   1   7        103.57        110.11         5.38 o                         
   1   1   7         53.13         51.39         2.86 o                         
   2   1   7         48.24         50.00         1.70 o                         
   3   1   7         11.05         10.18         0.54 o                         
   4   1   7          1.54          3.16         1.12 o                         
   5   1   7          2.64          2.64         0.33 o                         
  -4   2   7         23.87         20.27         1.34 o                         
  -3   2   7          0.11          0.17         0.42 o                         
  -2   2   7         10.98          9.33         0.64 o                         
  -1   2   7          9.26          9.75         0.66 o                         
   0   2   7         10.84          7.92         0.41 o                         
   1   2   7          0.10          0.02         0.18 o                         
   2   2   7          4.74          5.68         0.42 o                         
   3   2   7         36.02         36.68         1.36 o                         
   4   2   7          7.42          8.59         0.54 o                         
   5   2   7          2.73          5.34         1.07 o                         
  -4   3   7         34.69         35.46         2.04 o                         
  -3   3   7         10.52          9.49         0.69 o                         
  -2   3   7        172.24        179.63         7.94 o                         
  -1   3   7         99.59        103.38         4.39 o                         
   0   3   7         11.84         10.39         0.87 o                         
   1   3   7          4.53          7.72         1.21 o                         
   2   3   7          6.83          7.94         0.63 o                         
   3   3   7         38.02         40.24         1.32 o                         
   4   3   7        190.02        202.36         7.85 o                         
   5   3   7         37.30         39.77         1.64 o                         
  -4   4   7          1.79          2.50         0.44 o                         
  -3   4   7          6.79          7.54         0.60 o                         
  -2   4   7         36.56         33.20         1.62 o                         
  -1   4   7         11.69         10.72         0.68 o                         
   0   4   7         33.66         34.48         1.18 o                         
   1   4   7         84.51         90.64         3.00 o                         
   2   4   7         16.76         18.08         0.73 o                         
   3   4   7          0.85          1.20         0.29 o                         
   4   4   7          1.15          1.68         0.37 o                         
   5   4   7          7.00          7.06         0.48 o                         
  -3   5   7         88.42        107.76         4.59 o                         
  -2   5   7          9.16          8.56         0.57 o                         
  -1   5   7        101.00         99.39         3.88 o                         
   0   5   7         15.95         17.55         1.06 o                         
   1   5   7          0.29          0.37         0.21 o                         
   2   5   7         40.69         37.78         1.39 o                         
   3   5   7        143.51        138.54         4.69 o                         
   4   5   7         40.95         35.10         1.39 o                         
   5   5   7         36.72         31.03         1.77 o                         
  -3   6   7          1.91          4.58         0.48 o                         
  -2   6   7          2.73          2.03         0.34 o                         
  -1   6   7          3.82          4.40         0.71 o                         
   0   6   7         73.47         74.18         2.50 o                         
   1   6   7          6.01          5.81         0.97 o                         
   2   6   7         39.49         36.87         1.60 o                         
   3   6   7         31.73         24.31         0.96 o                         
   4   6   7          9.52         10.38         0.46 o                         
   5   6   7          2.49          1.77         0.31 o                         
  -2   7   7          2.14          4.09         0.50 o                         
  -1   7   7          1.04          1.12         0.33 o                         
   0   7   7          0.00          0.25         0.28 o                         
   1   7   7         42.80         42.15         1.65 o                         
   2   7   7         54.79         55.18         2.55 o                         
   3   7   7          8.34          9.13         0.58 o                         
   4   7   7          0.66          0.46         0.23 o                         
   0   8   7          0.30          0.71         0.23 o                         
   1   8   7         15.75         21.45         7.62 o                         
   2   8   7          1.05          1.61         0.39 o                         
   3   8   7         34.97         35.70         1.82 o                         
  -1  -4   8         67.37         73.10         5.09 o                         
   0  -4   8         20.22         16.52        10.84 o                         
  -2  -3   8         15.67         17.79         0.94 o                         
  -1  -3   8          0.00          0.20         0.17 o                         
   0  -3   8         53.38         52.23         2.75 o                         
   1  -3   8         30.51         28.56         2.18 o                         
   2  -3   8         66.77         73.63         3.37 o                         
  -3  -2   8         16.05         16.67         1.19 o                         
  -2  -2   8         52.55         55.34         3.70 o                         
  -1  -2   8          9.84         10.50         0.82 o                         
   0  -2   8          7.48          8.18         0.77 o                         
   1  -2   8          0.15          0.46         0.33 o                         
   2  -2   8          1.35          3.55         0.56 o                         
   3  -2   8          0.08          1.31         0.64 o                         
  -4  -1   8          0.49          0.07         0.24 o                         
  -3  -1   8          0.00          0.02         0.20 o                         
   0  -1   8        847.34        849.44        42.72 o                         
   1  -1   8         42.47         40.17         1.85 o                         
   2  -1   8          0.11          0.17         0.28 o                         
   3  -1   8          0.55          0.74         0.37 o                         
   4  -1   8          1.29          0.47         0.23 o                         
  -4   0   8          4.26          4.08         0.70 o                         
  -3   0   8         35.81         36.14         2.78 o                         
  -2   0   8         12.16          9.61         0.62 o                         
  -1   0   8         23.95         19.66         1.55 o                         
   0   0   8         51.36         55.05         3.07 o                         
   1   0   8         22.48         25.23         1.92 o                         
   2   0   8        137.53        155.78         7.03 o                         
   3   0   8         39.34         39.50         1.59 o                         
   4   0   8         10.19         13.60         0.65 o                         
  -4   1   8          0.00          0.12         0.25 o                         
  -3   1   8          0.49          0.72         0.35 o                         
  -2   1   8          3.86          3.99         0.54 o                         
  -1   1   8        359.07        365.65        16.84 o                         
   0   1   8         40.16         43.32         2.00 o                         
   1   1   8         40.98         40.69         1.99 o                         
   2   1   8         19.09         17.85         1.30 o                         
   3   1   8          1.53          2.35         0.63 o                         
   4   1   8         10.08         10.81         0.54 o                         
   5   1   8         70.92         79.44         7.11 o                         
  -4   2   8          0.95          1.01         0.42 o                         
  -3   2   8         79.28         81.62         4.67 o                         
  -2   2   8          5.39          5.51         0.50 o                         
  -1   2   8         91.69         85.11         3.88 o                         
   0   2   8          8.66          8.97         0.48 o                         
   1   2   8        192.50        196.07         7.52 o                         
   2   2   8          1.30          1.72         0.34 o                         
   3   2   8         84.13         83.65         2.83 o                         
   4   2   8          0.10          0.24         0.19 o                         
   5   2   8         38.54         43.46         2.00 o                         
  -4   3   8         49.45         50.07         2.68 o                         
  -3   3   8        116.60        122.93         6.72 o                         
  -2   3   8         23.44         23.67         1.26 o                         
  -1   3   8          0.41          0.71         0.35 o                         
   0   3   8          1.22          1.64         0.28 o                         
   1   3   8          8.78          8.38         0.54 o                         
   2   3   8         12.63         12.76         0.84 o                         
   3   3   8        311.68        347.11        14.25 o                         
   4   3   8          1.94          2.26         0.34 o                         
   5   3   8          0.01          0.06         0.27 o                         
  -3   4   8          0.00          0.02         0.17 o                         
  -2   4   8         10.27         10.39         0.78 o                         
  -1   4   8         14.45         14.36         1.16 o                         
   0   4   8         85.60         79.99         2.98 o                         
   1   4   8         17.98         19.32         1.50 o                         
   2   4   8         15.26         15.06         0.82 o                         
   3   4   8          1.04          1.00         0.36 o                         
   4   4   8          1.95          2.25         0.45 o                         
   5   4   8         16.19         18.02         1.23 o                         
  -3   5   8          6.06          6.44         0.60 o                         
  -2   5   8          2.08          1.71         0.39 o                         
  -1   5   8         42.23         39.96         2.30 o                         
   0   5   8         70.99         71.17         2.74 o                         
   1   5   8          1.13          1.19         0.29 o                         
   2   5   8        311.68        318.10        11.47 o                         
   3   5   8         69.26         68.82         3.25 o                         
   4   5   8          0.35          0.88         0.41 o                         
   5   5   8         18.65         19.55         2.30 o                         
  -2   6   8          1.89          1.65         0.32 o                         
  -1   6   8          0.18          0.06         0.21 o                         
   0   6   8         56.20         52.38         2.03 o                         
   1   6   8          8.81          8.13         0.49 o                         
   2   6   8         60.96         57.63         2.86 o                         
   3   6   8         17.56         14.71         0.85 o                         
   4   6   8          4.03          4.52         0.46 o                         
  -1   7   8          0.69          1.41         0.54 o                         
   0   7   8          0.81          0.71         0.31 o                         
   1   7   8          5.48          4.66         0.40 o                         
   2   7   8          3.33          3.31         0.49 o                         
   3   7   8          0.04          0.14         0.24 o                         
   4   7   8          0.04          0.01         0.24 o                         
   0   8   8          6.52          5.42         0.59 o                         
   1   8   8          3.95          3.65         0.58 o                         
   2   8   8          6.38          6.69         0.56 o                         
   0  -3   9          0.69          0.96         0.73 o                         
   1  -3   9          9.91         11.10         0.99 o                         
   0  -2   9          5.29          3.86         2.95 o                         
   1  -2   9         32.21         34.35         1.78 o                         
   2  -2   9          1.88          2.45         0.40 o                         
   0  -1   9          3.98          3.41         0.44 o                         
   1  -1   9         12.24         15.61         0.87 o                         
   2  -1   9          0.18          0.23         0.27 o                         
   3  -1   9          0.00          0.34         0.26 o                         
  -3   0   9          0.20          0.00         0.14 o                         
   0   0   9          1.82          3.27         0.48 o                         
   1   0   9          0.04          0.09         0.40 o                         
   2   0   9         11.52         11.70         0.79 o                         
   3   0   9          0.81          0.17         0.25 o                         
   4   0   9          0.92          1.34         0.29 o                         
  -3   1   9          1.07          0.46         0.56 o                         
  -2   1   9         25.60         19.72         1.12 o                         
  -1   1   9          0.24          0.10         0.27 o                         
   0   1   9          1.09          1.11         0.29 o                         
   1   1   9         16.80         15.56         1.01 o                         
   2   1   9         54.59         53.32         2.46 o                         
   3   1   9          0.49          0.26         0.17 o                         
   4   1   9          3.35          5.62         0.36 o                         
  -3   2   9          1.01          1.24         0.41 o                         
  -2   2   9        113.94        101.26        12.34 o                         
  -1   2   9          0.51          0.65         0.26 o                         
   0   2   9         37.98         35.51         2.04 o                         
   1   2   9          9.11          7.95         0.68 o                         
   2   2   9        234.31        232.97        10.17 o                         
   3   2   9          4.27          3.80         0.48 o                         
   4   2   9         27.43         31.20         1.33 o                         
  -3   3   9          5.91          6.75         0.87 o                         
  -2   3   9          6.00          7.06         0.57 o                         
  -1   3   9          0.78          1.18         0.41 o                         
   0   3   9          6.86          7.34         2.48 o                         
   1   3   9          2.50          2.96         0.49 o                         
   2   3   9          1.81          1.62         0.36 o                         
   3   3   9         31.89         32.19         1.43 o                         
   4   3   9          9.40          8.55         0.54 o                         
  -3   4   9         19.40         22.16         1.40 o                         
  -2   4   9          1.98          2.08         0.46 o                         
  -1   4   9          3.55          4.41         0.71 o                         
   0   4   9         12.40         11.24         0.75 o                         
   1   4   9         49.62         51.35         4.59 o                         
   2   4   9          7.25          6.70         0.57 o                         
   3   4   9          0.40          3.73         1.97 o                         
   4   4   9          0.58          0.52         0.32 o                         
  -2   5   9          3.25          2.96         0.46 o                         
  -1   5   9        144.59        144.96         6.47 o                         
   0   5   9          3.59          2.45         0.58 o                         
   1   5   9          7.31          7.02         0.46 o                         
   2   5   9         37.20         37.44         2.63 o                         
   3   5   9          1.94          4.64         2.18 o                         
   4   5   9          0.91          0.93         0.41 o                         
  -2   6   9         20.05         23.47         1.46 o                         
  -1   6   9         56.38         52.45         2.55 o                         
   0   6   9          6.85          6.72         0.53 o                         
   1   6   9         18.71         18.02         0.75 o                         
   2   6   9         33.56         32.11         1.20 o                         
   3   6   9         58.93         55.54         2.63 o                         
   4   6   9         18.98         18.29         1.05 o                         
  -1   7   9         11.61         12.59         0.94 o                         
   0   7   9          3.66          3.78         0.43 o                         
   1   7   9          7.39          9.65         2.37 o                         
   2   7   9          0.92          1.31         0.35 o                         
   3   7   9          0.00          0.04         0.27 o                         
   0  -2  10         18.92         13.71         0.93 o                         
   0  -1  10          0.88          0.22         0.31 o                         
   1  -1  10          0.28          0.07         0.22 o                         
   2  -1  10         14.99         17.11         1.30 o                         
   0   0  10         13.62         12.98         0.92 o                         
   1   0  10         42.70         42.08         2.87 o                         
   2   0  10          3.54          3.38         0.59 o                         
   3   0  10          0.30          0.05         0.26 o                         
  -2   1  10         10.17          9.48         0.85 o                         
  -1   1  10         13.24         11.13         0.70 o                         
   0   1  10          1.17          1.20         0.25 o                         
   1   1  10         64.96         64.81         3.57 o                         
   2   1  10          0.75          0.56         0.56 o                         
   3   1  10         27.86         27.28         1.94 o                         
  -3   2  10          0.02          0.03         0.15 o                         
  -2   2  10         15.41         14.78         0.92 o                         
  -1   2  10        211.53        199.67        10.79 o                         
   0   2  10          8.91         13.05         4.24 o                         
   1   2  10         41.29         38.62         2.30 o                         
   2   2  10          8.48          8.12         0.94 o                         
   3   2  10          2.20          1.54         0.38 o                         
   4   2  10          3.63          4.33         0.30 o                         
  -3   3  10          5.15          3.95         1.50 o                         
  -2   3  10          0.82          1.60         0.32 o                         
  -1   3  10          7.01          8.17         0.60 o                         
   0   3  10          3.56          6.41         2.57 o                         
   1   3  10         16.58         18.07         1.11 o                         
   2   3  10         16.18         15.63         1.04 o                         
   3   3  10          0.12          0.49         0.24 o                         
   4   3  10         12.91         11.81         1.02 o                         
  -2   4  10          4.82          4.34         0.52 o                         
  -1   4  10         14.10         15.16         1.16 o                         
   0   4  10          3.69          4.35         0.47 o                         
   1   4  10         14.10         14.22         1.04 o                         
   2   4  10          3.03          1.94         0.37 o                         
   3   4  10          0.34          0.44         0.38 o                         
   4   4  10         11.91         13.08         0.94 o                         
  -2   5  10          7.10          5.83         0.50 o                         
  -1   5  10          0.78          0.67         0.38 o                         
   0   5  10         12.09         11.87         0.78 o                         
   1   5  10          9.14          8.72         0.45 o                         
   2   5  10         62.12         61.51         2.40 o                         
   3   5  10          0.26          0.21         0.18 o                         
   4   5  10          1.43          2.05         0.37 o                         
  -1   6  10          7.08          6.67         0.60 o                         
   0   6  10          3.84          4.50         0.47 o                         
   1   6  10          7.01          6.51         0.39 o                         
   2   6  10         61.86         57.81         2.61 o                         
   3   6  10          3.61          3.47         0.44 o                         
   0   7  10          7.32          7.24         0.63 o                         
   1   7  10          9.98          8.75         0.56 o                         
   2   7  10          0.00          1.18         0.37 o                         
   0   0  11          3.35          1.93         0.25 o                         
   1   0  11          1.87          1.92         0.51 o                         
   0   1  11          8.41          6.91         0.80 o                         
   1   1  11          0.30          0.15         0.29 o                         
   2   1  11          1.21          0.88         0.44 o                         
  -2   2  11         49.17         41.62         2.81 o                         
  -1   2  11          0.76          0.02         0.42 o                         
   0   2  11          3.65          3.41         0.47 o                         
   1   2  11          1.02          1.00         0.33 o                         
   2   2  11         68.65         65.29         2.86 o                         
   3   2  11          0.72          1.05         0.40 o                         
  -2   3  11         10.24         10.28         1.04 o                         
  -1   3  11          5.78          5.11         0.60 o                         
   0   3  11          1.11          1.02         0.42 o                         
   1   3  11         11.95         12.08         0.86 o                         
   2   3  11         14.36         11.73         0.84 o                         
   3   3  11          0.69          0.75         0.29 o                         
  -1   4  11          2.91          2.83         0.35 o                         
   0   4  11          7.96          7.68         0.84 o                         
   1   4  11         97.46        101.02         4.52 o                         
   2   4  11         13.51         13.06         0.98 o                         
   3   4  11          1.10          0.81         0.20 o                         
  -1   5  11          0.65          0.37         0.29 o                         
   0   5  11          0.16          0.65         0.34 o                         
   1   5  11        165.29        169.38         9.44 o                         
   2   5  11          7.96          7.47         0.65 o                         
   3   5  11         10.65          9.52         1.00 o                         
   0   6  11          2.68          2.83         0.49 o                         
   1   6  11          2.51          2.20         0.45 o                         
   2   6  11          6.72          5.08         1.19 o                         
   0   2  12         16.01         13.82         1.11 o                         
   1   2  12         19.42         17.28         1.52 o                         
   0   3  12          2.92          2.13         0.84 o                         
   1   3  12          4.97          4.27         0.60 o                         
   0   4  12         72.28         69.56         3.77 o                         
   1   4  12          8.23          8.20         0.88 o                         
                                                                                
